# Supplementary material for: (2E)-1-(2,5-Dimeth­oxy­phen­yl)-3-(3-nitro­phen­yl)prop-2-en-1-one
Source: Acta Crystallogr Sect E Struct Rep Online. 2011 Oct 29;67(Pt 11):o3058–9. doi: 10.1107/S1600536811043224 (PMC3247450; doi:10.1107/S1600536811043224)
Supplement: Supplementary file 2 [file e-67-o3058-Isup2.hkl]

# 
# h,k,l, Fc-squared, Fo-squared, sigma(Fo-squared) and status flag 
# 
data_I
_shelx_title ' bks7m in P-1 (RT)' 
_shelx_refln_list_code          4 
_shelx_F_calc_maximum       76.24 
_exptl_crystal_F_000       328.00 
_reflns_d_resolution_high  0.7109 
 
loop_ 
 _symmetry_equiv_pos_as_xyz 
 'x, y, z' 
 '-x, -y, -z' 
 
_cell_length_a     7.5015 
_cell_length_b     7.9962 
_cell_length_c    13.2468 
_cell_angle_alpha  86.507 
_cell_angle_beta   80.342 
_cell_angle_gamma  76.332 
 
_shelx_F_squared_multiplier     1.000 
 
loop_ 
 _refln_index_h 
 _refln_index_k 
 _refln_index_l 
 _refln_F_squared_calc 
 _refln_F_squared_meas 
 _refln_F_squared_sigma 
 _refln_observed_status 
   2   0   0     1722.76     1698.46     26.50 o 
   3   0   0        8.04       13.20      0.40 o 
   4   0   0      731.50      797.31      7.71 o 
   5   0   0        5.85        5.91      0.55 o 
   6   0   0        1.80        2.24      0.31 o 
   7   0   0        0.90        1.25      0.32 o 
   8   0   0        3.60        2.76      0.46 o 
   9   0   0        0.01       -0.29      0.35 o 
  10   0   0        0.07        0.00      0.44 o 
  -9   1   0        0.04       -0.25      0.44 o 
  -8   1   0        0.12       -0.09      0.33 o 
  -7   1   0        0.24        0.12      0.47 o 
  -6   1   0        0.04       -0.08      0.24 o 
  -3   1   0       43.08       46.21      1.32 o 
  -2   1   0      675.49      670.63      9.00 o 
  -1   1   0      290.72      276.00      3.46 o 
   0   1   0     3724.06     3711.93     62.02 o 
   1   1   0      458.69      485.42      8.01 o 
   2   1   0      526.85      499.30      9.32 o 
   4   1   0     1109.51     1129.26     21.11 o 
   5   1   0        5.85        5.24      0.17 o 
   6   1   0        3.27        3.40      0.31 o 
   7   1   0        7.23        7.73      1.05 o 
   8   1   0        0.00        0.23      0.27 o 
   9   1   0        0.48        0.45      0.41 o 
  10   1   0        0.14       -0.07      0.56 o 
  -9   2   0        1.08        1.57      0.61 o 
  -8   2   0        0.24        0.36      0.43 o 
  -7   2   0        0.32       -0.18      0.42 o 
  -6   2   0        6.45        6.90      0.61 o 
  -5   2   0        2.47        3.01      0.41 o 
  -4   2   0        8.12       10.41      0.36 o 
  -3   2   0      170.31      184.77      2.54 o 
  -2   2   0       82.78       91.70      0.95 o 
  -1   2   0      138.51      129.03      1.01 o 
   0   2   0     2001.09     2070.45     15.12 o 
   1   2   0     1141.85     1157.23     19.21 o 
   2   2   0        5.05        3.74      0.24 o 
   3   2   0       68.74       67.20      1.76 o 
   4   2   0       39.60       45.76      1.57 o 
   5   2   0       66.28       65.45      2.19 o 
   6   2   0        1.41        2.52      0.66 o 
   7   2   0       44.60       40.53      0.85 o 
   8   2   0        1.73        1.33      0.28 o 
   9   2   0        0.60        0.22      0.58 o 
  10   2   0        0.88        0.82      1.32 o 
  -9   3   0        1.36        0.52      0.61 o 
  -8   3   0        1.13        1.36      0.83 o 
  -7   3   0        0.19       -0.22      0.45 o 
  -6   3   0        1.01        0.84      0.39 o 
  -5   3   0        0.01       -0.07      0.30 o 
  -4   3   0       10.14        7.95      0.50 o 
  -3   3   0      614.44      657.76      4.59 o 
  -2   3   0       10.26       13.54      0.34 o 
  -1   3   0        9.00       10.66      0.22 o 
   0   3   0        6.07       12.43      0.23 o 
   1   3   0      706.23      703.79      8.22 o 
   2   3   0       75.36       75.58      0.78 o 
   3   3   0        0.01       -0.07      0.04 o 
   5   3   0        0.33        0.34      0.34 o 
   6   3   0        1.69        2.42      0.59 o 
   7   3   0        6.83        7.56      1.03 o 
   8   3   0        0.72       -0.10      0.53 o 
   9   3   0        0.03       -0.13      0.22 o 
  10   3   0        0.38        0.57      0.49 o 
  -8   4   0        1.14        2.13      0.62 o 
  -7   4   0        6.63        5.69      1.03 o 
  -6   4   0        5.98        7.44      0.77 o 
  -5   4   0        6.50        6.87      0.56 o 
  -4   4   0       85.55       94.31      1.14 o 
  -3   4   0       60.63       71.12      0.81 o 
  -2   4   0       38.09       41.55      0.47 o 
  -1   4   0      147.98      167.27      1.56 o 
   0   4   0      757.35      878.35      4.82 o 
   1   4   0     1856.64     2148.30     14.10 o 
   2   4   0      425.80      481.26      6.14 o 
   3   4   0        1.82        1.47      0.14 o 
   4   4   0       24.29       26.25      0.30 o 
   5   4   0       11.82       10.49      0.56 o 
   6   4   0        0.10       -0.10      0.33 o 
   7   4   0        0.87        1.26      0.44 o 
   8   4   0        0.88        0.37      0.39 o 
   9   4   0        0.17       -0.26      0.42 o 
  -8   5   0        0.00       -0.10      0.54 o 
  -7   5   0        0.01        0.17      0.50 o 
  -6   5   0        0.03       -0.18      0.32 o 
  -5   5   0        1.13        0.88      0.32 o 
  -4   5   0        3.88        3.51      0.27 o 
  -3   5   0       22.79       25.03      0.45 o 
  -2   5   0      104.41      110.93      1.07 o 
  -1   5   0        0.54        0.68      0.13 o 
   0   5   0      151.63      170.69      1.24 o 
   1   5   0        3.28        8.26      0.21 o 
   2   5   0      130.50      139.67      1.93 o 
   3   5   0        8.81        6.66      0.62 o 
   4   5   0       58.05       63.16      0.78 o 
   5   5   0       69.09       72.54      1.18 o 
   6   5   0        1.82        1.19      0.19 o 
  -7   6   0        0.58       -0.04      0.37 o 
  -6   6   0        2.37        1.69      0.41 o 
  -5   6   0        0.28        0.13      0.34 o 
  -4   6   0        5.43        5.56      0.34 o 
  -3   6   0        0.36       -0.02      0.15 o 
  -2   6   0       40.53       28.63      0.55 o 
  -1   6   0        1.95        2.07      0.19 o 
   0   6   0       23.13       29.78      0.54 o 
   1   6   0        7.26        6.03      0.27 o 
   2   6   0       28.79       31.42      0.86 o 
   3   6   0        6.86        9.16      0.75 o 
   4   6   0        6.61        7.70      0.50 o 
   5   6   0        0.00       -0.04      0.12 o 
   6   6   0        2.82        2.83      0.31 o 
   7   6   0        0.29        0.63      0.21 o 
   8   6   0        1.02        0.61      0.19 o 
  -6   7   0        1.31        0.22      0.68 o 
  -5   7   0        0.69        0.93      0.28 o 
  -4   7   0        3.14        3.52      0.34 o 
  -3   7   0        7.63        5.40      0.33 o 
  -2   7   0       34.46       25.42      0.60 o 
  -1   7   0       24.97       24.09      0.58 o 
   0   7   0       76.09       76.05      0.81 o 
   1   7   0       66.14       53.49      0.93 o 
   2   7   0        2.36        1.38      0.23 o 
   3   7   0        1.35        2.09      0.38 o 
   4   7   0        2.51        1.64      0.33 o 
   5   7   0        0.34        0.61      0.21 o 
   6   7   0        0.88        0.87      0.29 o 
   7   7   0        0.01       -0.25      0.22 o 
   8   7   0        0.80        0.72      0.26 o 
   9   7   0        0.01       -0.26      0.21 o 
  -5   8   0        0.28        0.98      0.38 o 
  -4   8   0        1.03        0.34      0.34 o 
  -3   8   0        0.94        0.13      0.22 o 
  -2   8   0        0.01        0.00      0.21 o 
  -1   8   0        8.06        5.80      0.35 o 
   0   8   0       11.07       11.58      0.42 o 
   1   8   0       80.58       68.91      1.04 o 
   2   8   0        7.71        8.22      0.54 o 
   3   8   0        6.92        7.30      0.66 o 
   4   8   0        0.77        0.64      0.35 o 
   5   8   0        0.01       -0.40      0.22 o 
   6   8   0        3.94        3.57      0.31 o 
   7   8   0        2.16        1.80      0.37 o 
   8   8   0        1.04        0.67      0.61 o 
  -4   9   0        0.61        0.05      0.34 o 
  -3   9   0        0.03        0.06      0.25 o 
  -2   9   0        3.54        2.70      0.32 o 
  -1   9   0        1.12        1.25      0.32 o 
   0   9   0        0.25       -0.07      0.26 o 
   1   9   0        5.89        6.63      0.48 o 
   2   9   0       28.52       26.76      0.93 o 
   3   9   0        9.09        9.79      0.80 o 
   4   9   0        0.61        1.04      0.40 o 
   5   9   0        2.84        3.04      0.66 o 
   6   9   0        2.64        3.00      0.35 o 
   7   9   0        2.06        2.32      0.46 o 
  -2  10   0       24.78       29.47      0.89 o 
  -1  10   0       24.03       25.98      0.84 o 
   0  10   0        1.26        1.72      0.36 o 
   1  10   0       14.01       14.83      1.17 o 
   2  10   0        0.69        0.06      0.33 o 
   3  10   0        1.25        1.70      0.52 o 
   4  10   0        1.94        1.40      0.48 o 
   5  10   0        0.15       -0.10      0.29 o 
   6  10   0        0.19        0.40      0.28 o 
   1  11   0       18.22       20.71      1.45 o 
   2  11   0        9.32       11.57      0.84 o 
   3  11   0        0.71       -0.16      0.46 o 
   4  11   0        0.02        0.27      0.49 o 
  -4 -11   1        0.13        0.12      0.73 o 
  -3 -11   1       12.27       13.64      1.08 o 
  -2 -11   1        0.01        0.09      0.41 o 
  -1 -11   1       19.51       21.14      1.46 o 
  -6 -10   1        0.03        0.13      0.27 o 
  -5 -10   1        0.60        1.03      0.46 o 
  -4 -10   1        6.84        5.67      0.93 o 
  -3 -10   1        0.32        0.37      0.44 o 
  -2 -10   1        0.38        0.18      0.34 o 
  -1 -10   1        3.92        3.24      0.49 o 
   0 -10   1        0.10       -0.51      0.28 o 
   1 -10   1        0.72        0.97      0.36 o 
   2 -10   1        1.38        1.04      0.38 o 
  -7  -9   1        0.42        1.08      0.39 o 
  -6  -9   1        0.68        0.78      0.26 o 
  -5  -9   1        3.11        4.22      0.59 o 
  -4  -9   1        3.15        3.63      0.56 o 
  -3  -9   1       20.99       19.92      1.01 o 
  -2  -9   1        2.96        3.73      0.49 o 
  -1  -9   1        4.61        3.45      0.28 o 
   0  -9   1        0.04        0.25      0.23 o 
   1  -9   1        0.63        0.11      0.29 o 
   2  -9   1        1.43        0.96      0.27 o 
   3  -9   1        0.30        0.62      0.28 o 
   4  -9   1        0.36       -0.05      0.48 o 
  -8  -8   1        0.97        1.43      0.35 o 
  -7  -8   1        0.11        0.78      0.31 o 
  -6  -8   1        0.38        0.30      0.18 o 
  -5  -8   1        0.33        0.61      0.32 o 
  -4  -8   1        0.31        0.19      0.33 o 
  -3  -8   1       32.66       34.17      1.17 o 
  -2  -8   1       29.22       27.19      0.82 o 
  -1  -8   1        8.77        8.59      0.57 o 
   0  -8   1       16.37       13.02      0.43 o 
   1  -8   1        4.04        1.64      0.25 o 
   2  -8   1       12.11       10.15      0.46 o 
   3  -8   1        2.47        0.71      0.24 o 
   4  -8   1        1.09        0.44      0.32 o 
   5  -8   1        7.82        8.47      0.81 o 
  -9  -7   1        0.07        0.19      0.22 o 
  -8  -7   1        0.51        0.45      0.24 o 
  -7  -7   1        0.00       -0.04      0.23 o 
  -6  -7   1        0.05        0.27      0.25 o 
  -5  -7   1        0.16       -0.09      0.17 o 
  -4  -7   1        7.07        5.41      0.51 o 
  -3  -7   1        2.73        2.14      0.38 o 
  -2  -7   1        3.79        2.79      0.33 o 
  -1  -7   1        0.32       -0.02      0.18 o 
   0  -7   1       75.07       57.94      0.72 o 
   1  -7   1       12.09        8.46      0.35 o 
   2  -7   1        4.97        4.95      0.32 o 
   3  -7   1        0.04       -0.34      0.35 o 
   4  -7   1        5.65        5.17      0.43 o 
   5  -7   1        0.00        0.08      0.24 o 
   6  -7   1        0.08        0.26      0.48 o 
  -8  -6   1        0.22        0.40      0.19 o 
  -7  -6   1        8.34        7.66      0.43 o 
  -6  -6   1        9.15        9.36      0.45 o 
  -5  -6   1        0.61        1.09      0.15 o 
  -4  -6   1        4.18        2.99      0.45 o 
  -3  -6   1        0.51       -0.53      0.26 o 
  -2  -6   1       93.65      108.08      1.49 o 
  -1  -6   1        3.70        3.21      0.20 o 
   0  -6   1      103.43      114.04      1.10 o 
   1  -6   1       16.46       16.63      0.35 o 
   2  -6   1        0.22       -0.29      0.15 o 
   3  -6   1        6.18        4.98      0.30 o 
   4  -6   1        0.46        1.13      0.23 o 
   5  -6   1        3.03        4.30      0.33 o 
   6  -6   1        0.16        0.34      0.36 o 
   7  -6   1        0.02       -0.64      0.35 o 
  -6  -5   1        5.91        5.71      0.57 o 
  -5  -5   1        7.85        6.56      0.34 o 
  -4  -5   1       90.85      109.34      2.39 o 
  -3  -5   1      302.85      340.82      4.57 o 
  -2  -5   1      163.60      175.46      1.57 o 
  -1  -5   1       42.27       46.00      0.51 o 
   0  -5   1        0.85        0.91      0.12 o 
   1  -5   1       10.16       11.49      0.28 o 
   2  -5   1      168.57      168.43      1.52 o 
   3  -5   1       31.28       28.94      0.48 o 
   4  -5   1        4.45        4.66      0.31 o 
   5  -5   1       23.01       22.11      0.68 o 
   6  -5   1        1.91        1.72      0.39 o 
   7  -5   1        0.32        0.90      0.63 o 
   8  -5   1        0.42       -0.56      0.55 o 
  -9  -4   1        0.15        0.60      0.49 o 
  -8  -4   1        0.51        0.53      0.42 o 
  -7  -4   1        0.19        0.19      0.45 o 
  -6  -4   1        0.11        0.23      0.27 o 
  -5  -4   1        0.54        0.84      0.27 o 
  -4  -4   1        6.55        9.30      0.19 o 
  -3  -4   1      530.85      525.16      4.33 o 
  -2  -4   1       51.14       76.60      1.76 o 
  -1  -4   1       11.53       13.08      0.26 o 
   0  -4   1       62.16       71.11      0.62 o 
   1  -4   1      825.20      981.72      6.70 o 
   2  -4   1      135.25      157.99      1.28 o 
   3  -4   1       10.16        9.19      0.28 o 
   4  -4   1       14.31       11.90      0.36 o 
   5  -4   1        0.37       -0.17      0.26 o 
   6  -4   1       17.20       20.41      0.86 o 
   7  -4   1        9.67        8.67      0.92 o 
   8  -4   1        2.88        2.24      1.27 o 
 -10  -3   1        0.33        0.29      0.30 o 
  -9  -3   1        7.07        6.98      0.87 o 
  -8  -3   1        4.60        5.43      0.84 o 
  -7  -3   1        0.05       -0.09      0.55 o 
  -6  -3   1        1.64        2.09      0.58 o 
  -5  -3   1       24.87       23.14      0.91 o 
  -4  -3   1        2.26        2.00      0.28 o 
  -3  -3   1      118.11      126.42      1.43 o 
  -2  -3   1      518.13      556.08      4.12 o 
  -1  -3   1      141.92      147.42      1.88 o 
   0  -3   1        3.57        4.20      0.29 o 
   1  -3   1      792.78      842.67      4.91 o 
   2  -3   1        8.57       10.16      0.26 o 
   3  -3   1        0.07       -0.20      0.10 o 
   4  -3   1        7.79        9.18      0.33 o 
   5  -3   1        0.01       -0.16      0.18 o 
   6  -3   1        0.41        0.87      0.39 o 
   7  -3   1       14.84       15.94      1.03 o 
   8  -3   1        2.30        2.58      0.98 o 
   9  -3   1       28.42       30.98      1.47 o 
 -10  -2   1        0.23        0.01      0.71 o 
  -9  -2   1        6.52        6.41      0.58 o 
  -8  -2   1        8.18        7.85      0.49 o 
  -7  -2   1        0.62        0.34      0.54 o 
  -6  -2   1      131.13      123.97      3.62 o 
  -5  -2   1       35.57       31.00      1.49 o 
  -4  -2   1      192.71      199.14      4.49 o 
  -2  -2   1       77.46       60.52      0.93 o 
  -1  -2   1      219.89      201.91      2.66 o 
   0  -2   1     1418.39     1416.93     11.69 o 
   1  -2   1       13.33       18.52      0.29 o 
   2  -2   1       63.06       57.21      1.20 o 
   3  -2   1        8.50        7.35      0.31 o 
   4  -2   1        0.00       -0.21      0.11 o 
   5  -2   1       26.10       25.89      0.74 o 
   6  -2   1        4.62        3.29      1.08 o 
   7  -2   1        0.01        0.06      0.35 o 
   8  -2   1        0.25        0.10      0.45 o 
   9  -2   1       30.89       35.21      1.79 o 
 -10  -1   1        0.17        0.39      0.87 o 
  -9  -1   1        1.00        1.60      0.42 o 
  -8  -1   1        1.22        1.00      0.48 o 
  -7  -1   1        0.39        0.58      0.26 o 
  -6  -1   1      231.54      244.17      2.66 o 
  -5  -1   1       31.04       33.11      0.49 o 
  -4  -1   1      866.21      875.29     16.62 o 
  -3  -1   1        0.16       -0.19      0.25 o 
  -1  -1   1        9.29       11.49      0.22 o 
   0  -1   1      520.62      547.49      9.77 o 
   1  -1   1        0.01       -0.10      0.05 o 
   2  -1   1      411.05      471.51      7.59 o 
   3  -1   1      103.64      103.89      2.37 o 
   6  -1   1       11.48       12.77      0.66 o 
   7  -1   1        0.02        0.25      0.31 o 
   8  -1   1        0.34        0.93      0.41 o 
   9  -1   1        1.04        1.07      0.48 o 
 -10   0   1        0.24       -0.45      0.43 o 
  -9   0   1        0.06        0.35      0.38 o 
  -8   0   1        0.38        0.54      0.35 o 
  -7   0   1        0.52        0.47      0.30 o 
  -6   0   1        6.00       10.25      0.56 o 
  -5   0   1        3.30        2.55      0.21 o 
  -4   0   1        0.39        1.60      0.38 o 
  -3   0   1       27.45       32.91      0.52 o 
   0   0   1       92.75       81.99      1.51 o 
   2   0   1     5812.44     5877.24     69.52 o 
   3   0   1      175.11      164.30      2.78 o 
   4   0   1        2.65        3.19      0.23 o 
   5   0   1        0.03        0.09      0.14 o 
   6   0   1        7.02        4.83      0.41 o 
   7   0   1        0.03       -0.05      0.25 o 
   8   0   1        1.24        1.78      0.47 o 
   9   0   1        4.91        4.56      0.60 o 
  10   0   1        0.09        0.60      0.58 o 
  -9   1   1        0.03        0.42      0.62 o 
  -8   1   1        0.78        0.75      0.39 o 
  -7   1   1        2.31        3.32      0.49 o 
  -6   1   1        6.31        8.85      0.59 o 
  -3   1   1       50.81       56.52      1.83 o 
  -2   1   1      794.07      763.54     14.27 o 
  -1   1   1      650.39      635.16      7.61 o 
   0   1   1      124.37      133.06      2.24 o 
   2   1   1      575.41      623.38      7.66 o 
   4   1   1       62.50       54.24      0.72 o 
   5   1   1      100.85      100.09      1.22 o 
   6   1   1        0.65       -0.15      0.62 o 
   7   1   1       10.71       12.72      0.58 o 
   8   1   1        3.32        3.13      0.42 o 
   9   1   1        8.58        8.24      0.65 o 
  10   1   1        4.00        4.20      0.59 o 
  -9   2   1        0.31       -0.31      0.44 o 
  -8   2   1        0.25        1.01      0.46 o 
  -7   2   1        2.79        1.45      0.43 o 
  -6   2   1        1.70        0.71      0.33 o 
  -5   2   1      113.31      106.24      2.04 o 
  -4   2   1        1.55        2.80      0.22 o 
  -3   2   1        3.24        2.43      0.20 o 
  -2   2   1       24.89       38.91      0.68 o 
  -1   2   1        6.49        2.63      0.14 o 
   0   2   1      551.79      553.02      4.56 o 
   2   2   1       40.34       40.82      1.34 o 
   3   2   1       44.34       38.49      0.65 o 
   4   2   1        0.00        0.34      0.30 o 
   5   2   1       96.65      102.94      2.93 o 
   6   2   1        1.67        2.03      0.16 o 
   7   2   1        1.19        0.97      0.47 o 
   8   2   1        0.76        0.51      0.33 o 
   9   2   1        5.00        4.39      0.46 o 
  10   2   1        4.89        4.46      1.14 o 
  -9   3   1        1.39        1.57      0.67 o 
  -8   3   1        1.01        0.82      0.50 o 
  -7   3   1        3.28        3.55      0.61 o 
  -6   3   1       13.21       13.59      0.86 o 
  -5   3   1       95.74      107.13      2.17 o 
  -4   3   1       10.76        9.29      0.43 o 
  -3   3   1      180.05      207.18      2.03 o 
  -2   3   1      568.74      634.27      5.38 o 
  -1   3   1     2712.66     3026.09     22.81 o 
   0   3   1      351.55      349.44      2.43 o 
   1   3   1       12.40       11.27      0.42 o 
   2   3   1       34.34       32.11      0.60 o 
   3   3   1       33.67       34.70      0.35 o 
   5   3   1       12.54       14.45      0.91 o 
   6   3   1        1.20        1.40      0.51 o 
   7   3   1        0.17        0.92      0.51 o 
   8   3   1        0.15        0.12      0.19 o 
   9   3   1        0.11        0.12      0.24 o 
  10   3   1        0.74        1.14      0.35 o 
  -8   4   1        0.29        0.10      0.91 o 
  -7   4   1        0.13       -0.65      0.43 o 
  -6   4   1        2.81        2.66      0.56 o 
  -5   4   1        0.04       -0.18      0.23 o 
  -4   4   1       18.07       17.40      0.46 o 
  -3   4   1       13.14       14.62      0.29 o 
  -2   4   1        4.03        4.06      0.18 o 
  -1   4   1      232.57      287.23      3.09 o 
   0   4   1      653.67      757.68      4.40 o 
   1   4   1      245.44      254.12      2.62 o 
   2   4   1      157.39      175.80      2.00 o 
   3   4   1      407.31      438.81      3.10 o 
   4   4   1       13.35       12.99      0.25 o 
   5   4   1        2.56        2.05      0.11 o 
   6   4   1        5.85        6.28      0.31 o 
   7   4   1        8.01       10.01      1.08 o 
   8   4   1        0.28        0.88      0.62 o 
   9   4   1        0.05       -0.01      0.22 o 
  10   4   1        1.04        1.30      0.32 o 
  -7   5   1        0.24       -0.25      0.43 o 
  -6   5   1        1.53        1.94      0.40 o 
  -5   5   1        0.75        1.23      0.50 o 
  -4   5   1        5.21        4.01      0.27 o 
  -3   5   1       12.49       13.53      0.57 o 
  -2   5   1       89.49      105.58      1.12 o 
  -1   5   1       53.32       49.14      0.70 o 
   0   5   1        8.89        9.09      0.23 o 
   1   5   1       26.29       26.46      0.44 o 
   2   5   1       36.37       43.85      0.68 o 
   3   5   1        2.05        2.15      0.41 o 
   4   5   1       23.60       20.77      0.48 o 
   5   5   1        1.81        2.05      0.14 o 
   6   5   1        0.18        0.06      0.15 o 
   7   5   1       12.14       11.48      0.38 o 
   8   5   1        0.95        0.86      0.27 o 
  -7   6   1        0.35        0.32      0.38 o 
  -6   6   1        0.00        0.22      0.35 o 
  -5   6   1        5.31        5.80      0.52 o 
  -4   6   1       29.01       24.55      0.57 o 
  -3   6   1       22.00       22.13      0.45 o 
  -2   6   1       44.86       41.26      0.61 o 
  -1   6   1       40.26       32.63      0.50 o 
   0   6   1        3.45        7.01      0.28 o 
   1   6   1        6.52        6.67      0.33 o 
   2   6   1        0.67        0.37      0.17 o 
   3   6   1        0.10        0.28      0.21 o 
   4   6   1        1.36        2.13      0.29 o 
   5   6   1        5.36        5.19      0.30 o 
   6   6   1        1.07        1.47      0.26 o 
   7   6   1        2.99        2.97      0.40 o 
   8   6   1        0.05       -0.15      0.19 o 
   9   6   1        0.00        0.16      0.32 o 
  -6   7   1        0.27       -0.32      0.50 o 
  -5   7   1        1.06        0.55      0.25 o 
  -4   7   1        0.07       -0.05      0.25 o 
  -3   7   1       11.92       10.20      0.41 o 
  -2   7   1        7.24        6.11      0.74 o 
  -1   7   1      159.38      121.74      1.42 o 
   0   7   1        9.45        5.70      0.28 o 
   1   7   1        0.16       -0.28      0.14 o 
   2   7   1        0.16        0.54      0.32 o 
   3   7   1       33.87       33.06      1.43 o 
   4   7   1        1.08        0.69      0.59 o 
   5   7   1        6.31        6.55      0.39 o 
   6   7   1        0.00        0.11      0.15 o 
   7   7   1        3.63        3.88      0.39 o 
   8   7   1        2.71        2.99      0.35 o 
   9   7   1        0.34        0.57      0.24 o 
  -5   8   1        0.01       -0.40      0.26 o 
  -4   8   1        3.21        2.87      0.40 o 
  -3   8   1        0.09        0.00      0.21 o 
  -2   8   1        7.46        6.56      0.38 o 
  -1   8   1       21.52       22.31      0.58 o 
   0   8   1       55.39       56.71      0.90 o 
   1   8   1       46.47       41.95      1.59 o 
   2   8   1        2.19        1.78      0.33 o 
   3   8   1       18.72       19.47      1.41 o 
   4   8   1       19.79       19.33      0.86 o 
   5   8   1       10.39        8.65      0.49 o 
   6   8   1       11.08       10.12      0.47 o 
   7   8   1       20.12       22.43      0.86 o 
   8   8   1        6.36        7.03      0.71 o 
  -4   9   1        5.90        9.10      0.59 o 
  -3   9   1       11.72       10.91      0.76 o 
  -2   9   1        1.30        1.02      0.27 o 
  -1   9   1        6.54        5.85      0.38 o 
   0   9   1       10.36        7.81      0.49 o 
   1   9   1        2.29        3.07      0.34 o 
   2   9   1        0.72        0.58      0.46 o 
   3   9   1        0.03        0.15      0.37 o 
   4   9   1        0.72        0.45      0.53 o 
   5   9   1        2.85        2.50      0.36 o 
   6   9   1       10.43       11.17      0.56 o 
   7   9   1        5.61        4.62      0.56 o 
   8   9   1        2.32        2.39      0.67 o 
  -2  10   1        0.22        0.27      0.35 o 
  -1  10   1       20.58       21.51      0.77 o 
   0  10   1        9.00        9.91      0.57 o 
   1  10   1        0.21        0.37      0.55 o 
   2  10   1        1.19        1.60      0.52 o 
   3  10   1        0.37        0.18      0.41 o 
   4  10   1        1.05        0.49      0.43 o 
   5  10   1        0.32       -0.26      0.29 o 
   6  10   1        0.45        0.19      0.29 o 
   1  11   1        2.09        1.28      0.72 o 
   2  11   1        2.14        1.16      0.68 o 
   3  11   1        0.00       -0.07      0.37 o 
   4  11   1        0.35       -0.16      0.46 o 
  -3 -11   2        3.96        4.06      0.73 o 
  -2 -11   2        5.78        6.03      0.77 o 
  -1 -11   2        2.94        3.30      0.81 o 
  -6 -10   2        0.88        0.84      0.29 o 
  -5 -10   2        3.53        3.04      0.72 o 
  -4 -10   2        0.00       -0.09      0.40 o 
  -3 -10   2        1.49        0.73      0.47 o 
  -2 -10   2        0.03       -0.15      0.50 o 
  -1 -10   2        0.01       -0.07      0.33 o 
   0 -10   2        1.56        0.80      0.28 o 
   1 -10   2        1.62        2.43      0.53 o 
   2 -10   2        1.76        1.11      0.36 o 
  -7  -9   2        0.52        0.61      0.38 o 
  -6  -9   2        0.00       -0.14      0.25 o 
  -5  -9   2        7.14        8.85      0.76 o 
  -4  -9   2        4.82        3.04      0.53 o 
  -3  -9   2        2.11        1.34      0.51 o 
  -2  -9   2        4.63        2.85      0.40 o 
  -1  -9   2        0.52       -0.15      0.30 o 
   0  -9   2       12.46        9.81      0.48 o 
   1  -9   2        5.04        3.48      0.41 o 
   2  -9   2        0.38        0.64      0.27 o 
   3  -9   2       11.03       11.83      0.97 o 
   4  -9   2        2.09        1.87      0.40 o 
  -8  -8   2        0.02        0.00      0.27 o 
  -7  -8   2        0.06        0.08      0.29 o 
  -6  -8   2        0.30        0.02      0.30 o 
  -5  -8   2        5.15        6.05      0.58 o 
  -4  -8   2        9.06       11.43      0.79 o 
  -3  -8   2        0.00        0.08      0.75 o 
  -2  -8   2       43.26       40.10      0.84 o 
  -1  -8   2       17.77       12.54      0.44 o 
   0  -8   2        0.27        0.39      0.21 o 
   1  -8   2        0.27        0.30      0.19 o 
   2  -8   2        6.63        5.38      0.37 o 
   3  -8   2        7.88       11.42      0.48 o 
   4  -8   2        0.79        1.42      0.35 o 
   5  -8   2        3.71        4.25      0.44 o 
  -9  -7   2        0.63        0.59      0.24 o 
  -8  -7   2        0.65        0.73      0.27 o 
  -7  -7   2        0.26        0.30      0.56 o 
  -6  -7   2        0.08        0.01      0.23 o 
  -5  -7   2        0.41       -0.03      0.26 o 
  -4  -7   2        8.43       12.07      0.65 o 
  -3  -7   2        5.78        5.94      0.55 o 
  -2  -7   2       20.05       25.04      0.99 o 
  -1  -7   2        1.36        0.68      0.18 o 
   0  -7   2        0.46       -0.03      0.18 o 
   1  -7   2        3.99        4.36      0.26 o 
   2  -7   2        0.18        0.34      0.21 o 
   3  -7   2       16.20       17.37      0.66 o 
   4  -7   2        0.22       -0.14      0.26 o 
   5  -7   2        0.03        0.03      0.24 o 
   6  -7   2        5.77        7.87      1.17 o 
  -8  -6   2        0.91        0.73      0.31 o 
  -7  -6   2        4.91        4.71      0.34 o 
  -6  -6   2        9.95       10.47      0.59 o 
  -5  -6   2       39.75       46.72      0.63 o 
  -4  -6   2        9.76        8.80      0.51 o 
  -3  -6   2       16.00       15.80      0.66 o 
  -2  -6   2       19.17       16.63      0.55 o 
  -1  -6   2       34.33       34.13      0.67 o 
   0  -6   2       85.49       75.87      0.84 o 
   1  -6   2       88.23       83.65      0.95 o 
   2  -6   2        0.03       -0.10      0.26 o 
   3  -6   2       30.58       28.24      0.55 o 
   4  -6   2        0.04        0.28      0.20 o 
   5  -6   2        0.00       -0.39      0.21 o 
   6  -6   2        0.02       -0.25      0.32 o 
   7  -6   2        7.10        6.95      0.87 o 
  -6  -5   2        9.58       10.86      0.70 o 
  -5  -5   2      117.83      115.07      2.24 o 
  -4  -5   2       42.17       47.22      0.70 o 
  -3  -5   2        0.88        0.38      0.43 o 
  -2  -5   2       14.33       16.31      0.36 o 
  -1  -5   2      151.08      173.72      1.33 o 
   0  -5   2      256.83      279.72      1.87 o 
   1  -5   2        5.83        6.22      0.23 o 
   2  -5   2        5.76        5.97      0.34 o 
   3  -5   2        0.43       -0.22      0.15 o 
   4  -5   2       43.03       48.63      1.00 o 
   5  -5   2       19.17       15.82      0.48 o 
   6  -5   2       13.11        9.92      0.73 o 
   7  -5   2        0.40        1.01      0.52 o 
   8  -5   2        2.61        2.33      1.69 o 
  -9  -4   2        0.10        0.10      0.49 o 
  -8  -4   2        0.16        0.30      0.47 o 
  -7  -4   2        7.70        7.22      0.69 o 
  -6  -4   2        0.39        0.74      0.34 o 
  -5  -4   2        0.39        0.91      0.31 o 
  -4  -4   2       75.08       85.59      0.82 o 
  -3  -4   2       61.37       64.27      0.66 o 
  -2  -4   2        2.68        4.13      0.32 o 
  -1  -4   2      736.39      833.06      5.63 o 
   0  -4   2      125.83      140.63      1.54 o 
   1  -4   2        8.52        7.06      0.23 o 
   2  -4   2        0.69        0.57      0.12 o 
   3  -4   2       32.12       34.58      0.51 o 
   4  -4   2       53.10       55.53      0.75 o 
   5  -4   2      121.24      129.98      1.73 o 
   6  -4   2       14.10       17.31      0.76 o 
   7  -4   2       59.69       64.03      1.96 o 
   8  -4   2       13.71       14.80      1.19 o 
 -10  -3   2        3.65        3.22      0.43 o 
  -9  -3   2        0.20        0.73      0.55 o 
  -8  -3   2       11.37        9.57      0.92 o 
  -7  -3   2        0.57        0.49      0.40 o 
  -6  -3   2       33.72       33.43      1.19 o 
  -5  -3   2       90.72       89.78      1.88 o 
  -4  -3   2       99.69       94.71      1.79 o 
  -3  -3   2       67.79       64.21      0.64 o 
  -2  -3   2      391.45      380.67      3.27 o 
  -1  -3   2       24.12       24.52      0.49 o 
   0  -3   2        0.54        0.62      0.12 o 
   1  -3   2        1.09        0.54      0.09 o 
   2  -3   2        2.90        2.96      0.14 o 
   3  -3   2      250.54      223.71      1.76 o 
   4  -3   2       36.34       31.87      0.47 o 
   5  -3   2        1.28        1.36      0.25 o 
   6  -3   2        1.20        1.52      0.38 o 
   7  -3   2      169.27      190.08      4.13 o 
   8  -3   2        0.02       -0.49      0.62 o 
   9  -3   2        0.23        0.05      0.59 o 
 -10  -2   2        1.55        1.65      0.51 o 
  -9  -2   2        0.05        0.15      0.30 o 
  -8  -2   2       39.56       36.82      0.91 o 
  -7  -2   2        8.06        6.85      0.41 o 
  -6  -2   2      221.50      219.81      5.48 o 
  -5  -2   2       16.92       16.40      1.13 o 
  -4  -2   2     2427.58     2460.94     31.54 o 
  -3  -2   2        3.41        3.78      0.47 o 
  -2  -2   2       38.87       36.82      0.39 o 
  -1  -2   2        6.56        7.76      0.62 o 
   0  -2   2        7.81        2.52      0.12 o 
   1  -2   2       21.76       21.85      0.29 o 
   2  -2   2      110.98      115.62      2.11 o 
   3  -2   2       20.55       22.83      0.38 o 
   4  -2   2        0.38        0.78      0.17 o 
   5  -2   2        3.07        4.32      0.49 o 
   6  -2   2        3.86        6.80      0.56 o 
   7  -2   2       27.06       27.82      3.20 o 
   8  -2   2       25.28       30.74      1.26 o 
   9  -2   2        2.07        1.52      0.58 o 
 -10  -1   2        0.03        0.20      0.36 o 
  -9  -1   2        0.04       -0.07      0.34 o 
  -8  -1   2        9.09        9.85      1.33 o 
  -7  -1   2        1.25        0.44      0.27 o 
  -6  -1   2       56.59       55.05      1.15 o 
  -5  -1   2        2.01        2.10      0.25 o 
  -4  -1   2     3853.70     3712.57     66.90 o 
  -3  -1   2       62.04       56.97      1.74 o 
  -2  -1   2        6.26        8.82      0.48 o 
  -1  -1   2        1.24        0.80      0.06 o 
   0  -1   2     4609.82     4634.18     56.69 o 
   1  -1   2     2994.60     2923.88     35.79 o 
   2  -1   2      146.74      162.27      1.62 o 
   3  -1   2        0.06        0.16      0.21 o 
   4  -1   2       44.48       41.22      0.89 o 
   6  -1   2        9.29       10.53      0.70 o 
   7  -1   2       15.12       17.47      1.12 o 
   8  -1   2        4.25        5.08      0.60 o 
   9  -1   2        0.09        0.16      0.43 o 
  -9   0   2        0.37        0.74      0.73 o 
  -8   0   2        0.69        1.23      0.40 o 
  -7   0   2        0.47        0.85      0.32 o 
  -6   0   2       15.53       14.32      0.65 o 
  -5   0   2       10.51       14.28      0.42 o 
  -4   0   2       16.38       19.57      0.62 o 
  -3   0   2      126.86      140.06      1.72 o 
  -2   0   2      725.01      729.80     11.43 o 
   0   0   2     2725.39     2565.71     29.48 o 
   1   0   2     1461.83     1467.16     16.67 o 
   2   0   2      502.55      515.56      6.56 o 
   4   0   2       49.50       46.27      1.11 o 
   5   0   2       56.76       57.44      2.25 o 
   6   0   2       24.71       25.05      0.64 o 
   7   0   2       45.66       49.02      1.74 o 
   8   0   2       12.61       12.48      1.10 o 
   9   0   2        5.37        5.36      0.62 o 
  10   0   2        1.88        1.78      0.52 o 
  -9   1   2        1.96        0.91      0.80 o 
  -8   1   2        1.53        1.72      0.45 o 
  -7   1   2        8.54        7.37      0.64 o 
  -6   1   2        4.67        5.23      0.51 o 
  -3   1   2       19.87       24.60      1.16 o 
  -2   1   2      287.37      268.40      5.49 o 
  -1   1   2       30.12       25.24      0.53 o 
   0   1   2      205.60      205.71      1.85 o 
   1   1   2     2047.78     2019.50     19.65 o 
   2   1   2      103.55       97.15      1.35 o 
   3   1   2      648.67      648.22     10.17 o 
   4   1   2       63.23       53.20      0.64 o 
   5   1   2       33.18       36.72      0.54 o 
   6   1   2        4.77        3.28      0.32 o 
   7   1   2       25.65       25.16      0.79 o 
   8   1   2       41.18       41.46      1.15 o 
   9   1   2        2.14        1.84      0.42 o 
  10   1   2        0.07       -0.16      0.38 o 
  -9   2   2        2.07        1.72      0.60 o 
  -8   2   2        1.63        1.43      0.50 o 
  -7   2   2       27.33       30.96      1.20 o 
  -6   2   2        0.33        0.13      0.31 o 
  -5   2   2       68.69       74.94      1.65 o 
  -4   2   2      125.33      142.19      2.38 o 
  -3   2   2      609.86      629.40      7.95 o 
  -2   2   2        9.26       12.06      0.26 o 
  -1   2   2      116.34      106.95      1.07 o 
   0   2   2       19.69       20.21      0.27 o 
   1   2   2     1062.38     1106.74     17.38 o 
   2   2   2        7.85        4.68      0.35 o 
   3   2   2       93.80       98.09      0.97 o 
   4   2   2       14.07       11.76      0.22 o 
   5   2   2       10.44        8.19      0.17 o 
   6   2   2        0.49        0.59      0.16 o 
   7   2   2        0.14        0.23      0.22 o 
   8   2   2        9.04        8.53      1.80 o 
   9   2   2        0.28        0.20      0.29 o 
  10   2   2        0.30        0.12      0.36 o 
  -8   3   2        0.50       -0.42      0.47 o 
  -7   3   2        3.87        4.46      0.65 o 
  -6   3   2        0.75        0.06      0.35 o 
  -5   3   2       33.32       32.95      1.13 o 
  -4   3   2       20.49       18.05      0.59 o 
  -3   3   2      437.01      512.10      3.94 o 
  -2   3   2      460.73      492.97      3.75 o 
  -1   3   2      466.61      479.41      3.66 o 
   0   3   2      141.20      127.76      1.11 o 
   1   3   2     1270.37     1406.19     12.65 o 
   2   3   2       24.47       24.48      0.80 o 
   3   3   2        0.42        0.83      0.10 o 
   4   3   2        0.02        0.03      0.06 o 
   5   3   2        8.57        8.81      0.21 o 
   6   3   2        6.49        8.02      0.31 o 
   7   3   2        0.57        0.47      0.22 o 
   8   3   2        0.37        0.18      0.22 o 
   9   3   2        0.38        0.55      0.27 o 
  10   3   2        0.11        0.72      0.33 o 
  -8   4   2        0.21       -0.29      0.51 o 
  -7   4   2        0.04       -0.70      0.39 o 
  -6   4   2        0.52       -0.12      0.45 o 
  -5   4   2        3.21        2.91      0.36 o 
  -4   4   2       21.49       23.25      0.48 o 
  -3   4   2       12.76        9.02      0.51 o 
  -2   4   2       10.58       14.17      0.43 o 
  -1   4   2        0.01       -0.13      0.09 o 
   0   4   2       18.58       33.58      0.39 o 
   1   4   2        0.77        0.72      0.11 o 
   2   4   2       99.68      120.45      1.09 o 
   3   4   2       26.74       22.64      0.43 o 
   4   4   2        2.74        3.53      0.14 o 
   5   4   2       12.60       15.68      0.24 o 
   6   4   2       11.81       10.41      0.33 o 
   7   4   2        0.49        0.24      0.14 o 
   8   4   2       24.02       21.28      0.66 o 
   9   4   2        0.40        0.31      0.27 o 
  10   4   2        0.16        0.07      0.29 o 
  -7   5   2        1.59        1.68      0.61 o 
  -6   5   2        8.88        8.67      0.61 o 
  -5   5   2        5.39        5.47      0.47 o 
  -4   5   2        3.91        3.21      0.26 o 
  -3   5   2        1.54        0.95      0.14 o 
  -2   5   2        0.25       -0.21      0.11 o 
  -1   5   2        0.35       -0.09      0.12 o 
   0   5   2        0.51        0.00      0.08 o 
   1   5   2       69.44       60.42      0.67 o 
   2   5   2       24.35       25.52      0.62 o 
   3   5   2       72.47       75.34      2.08 o 
   5   5   2       19.44       24.48      0.44 o 
   6   5   2        4.94        5.54      0.35 o 
   7   5   2        0.13        0.25      0.25 o 
   8   5   2       17.49       15.09      0.46 o 
   9   5   2        2.53        2.77      0.38 o 
  10   5   2        0.47        0.13      0.30 o 
  -7   6   2        1.01        0.75      0.43 o 
  -6   6   2        0.60        0.16      0.37 o 
  -5   6   2       11.49       11.82      0.69 o 
  -4   6   2        2.06        2.47      0.24 o 
  -3   6   2      134.63      121.96      1.11 o 
  -2   6   2        4.58        3.33      0.24 o 
  -1   6   2       14.71       18.02      0.35 o 
   0   6   2        3.40        2.84      0.22 o 
   1   6   2      245.96      257.76      1.82 o 
   2   6   2        8.49        9.34      0.44 o 
   3   6   2        6.26        5.93      0.69 o 
   4   6   2        6.01        5.96      0.50 o 
   5   6   2        0.39        0.37      0.16 o 
   6   6   2        7.31        8.14      0.39 o 
   7   6   2        2.40        2.10      0.49 o 
   8   6   2        0.02        0.13      0.22 o 
   9   6   2        5.00        3.83      0.31 o 
  -6   7   2        0.57       -0.68      0.45 o 
  -5   7   2        0.04       -0.13      0.54 o 
  -4   7   2       11.39        8.86      0.49 o 
  -3   7   2       38.47       34.02      0.66 o 
  -2   7   2       40.93       40.74      0.74 o 
  -1   7   2       65.23       57.23      0.89 o 
   0   7   2        0.42       -0.06      0.15 o 
   1   7   2       21.80       23.99      0.52 o 
   2   7   2       33.32       32.13      0.81 o 
   3   7   2       28.32       23.60      0.88 o 
   4   7   2        5.26        3.82      0.79 o 
   5   7   2       58.27       59.65      1.06 o 
   6   7   2       23.61       26.21      1.40 o 
   7   7   2        0.01        0.41      0.27 o 
   8   7   2        2.93        2.55      0.35 o 
   9   7   2        0.00       -0.04      0.24 o 
  -5   8   2        3.33        3.04      0.57 o 
  -4   8   2        0.21       -0.37      0.28 o 
  -3   8   2        0.67        0.60      0.21 o 
  -2   8   2       25.39       23.20      0.60 o 
  -1   8   2        0.11        0.11      0.21 o 
   0   8   2        0.29       -0.25      0.19 o 
   1   8   2        2.86        1.94      0.25 o 
   2   8   2       27.15       23.41      0.76 o 
   3   8   2        9.75        9.08      0.75 o 
   4   8   2       39.90       38.08      1.20 o 
   5   8   2       35.29       34.07      0.86 o 
   6   8   2       29.00       31.68      1.11 o 
   7   8   2       10.67       12.19      0.71 o 
   8   8   2       10.40       10.97      0.64 o 
  -3   9   2       11.69       10.93      0.61 o 
  -2   9   2        0.66        1.19      0.28 o 
  -1   9   2        0.73        0.93      0.26 o 
   0   9   2        1.17        1.49      0.32 o 
   1   9   2        6.00        6.69      0.40 o 
   2   9   2        1.44        1.15      0.33 o 
   3   9   2        7.34        5.07      0.62 o 
   4   9   2       10.76       10.56      0.81 o 
   5   9   2        1.54        1.46      0.35 o 
   6   9   2        0.16        0.40      0.26 o 
   7   9   2        7.94        8.27      0.68 o 
   8   9   2        2.79        2.05      0.44 o 
  -2  10   2       26.05       34.14      0.79 o 
  -1  10   2        0.14       -0.55      0.29 o 
   0  10   2        0.00       -0.42      0.38 o 
   1  10   2        3.68        2.63      0.37 o 
   2  10   2        0.36        0.40      0.37 o 
   3  10   2        2.23        3.59      0.48 o 
   4  10   2        0.08        0.33      0.44 o 
   5  10   2        0.54        0.20      0.32 o 
   6  10   2        4.54        4.73      0.47 o 
   1  11   2       11.96       15.57      1.25 o 
   2  11   2        0.98        0.19      0.65 o 
   3  11   2        7.94        8.68      0.71 o 
   4  11   2        0.42        0.07      0.49 o 
  -5 -10   3        0.76        0.56      0.45 o 
  -4 -10   3        0.87        0.88      0.47 o 
  -3 -10   3        0.03        0.15      0.44 o 
  -2 -10   3        5.58        6.17      1.01 o 
  -1 -10   3        2.38        1.34      0.43 o 
   0 -10   3        0.01        0.35      0.26 o 
   1 -10   3        3.07        3.21      0.42 o 
   2 -10   3        2.45        1.74      0.38 o 
  -7  -9   3        1.37        1.26      0.44 o 
  -6  -9   3        2.45        3.44      0.42 o 
  -5  -9   3        0.21       -0.16      0.36 o 
  -4  -9   3       10.98       12.25      0.90 o 
  -3  -9   3        6.04        4.58      0.62 o 
  -2  -9   3        0.66        0.81      0.28 o 
  -1  -9   3        0.13       -0.33      0.29 o 
   0  -9   3        3.04        2.41      0.34 o 
   1  -9   3       22.53       27.26      0.73 o 
   2  -9   3        1.62        1.43      0.29 o 
   3  -9   3        4.03        4.78      0.39 o 
   4  -9   3        0.57        1.01      0.85 o 
  -8  -8   3        0.08        0.06      0.29 o 
  -7  -8   3        1.20        1.42      0.37 o 
  -6  -8   3        0.00       -0.19      0.29 o 
  -5  -8   3        0.56        0.86      0.35 o 
  -4  -8   3        0.17       -0.01      0.45 o 
  -3  -8   3       14.58       12.71      1.04 o 
  -2  -8   3        0.00       -0.44      0.25 o 
  -1  -8   3        0.07       -0.14      0.26 o 
   0  -8   3        0.95        0.42      0.22 o 
   1  -8   3       10.62        8.75      0.40 o 
   2  -8   3        0.26        0.77      0.23 o 
   3  -8   3        0.63        0.60      0.25 o 
   4  -8   3        5.95        8.43      0.56 o 
   5  -8   3        0.02       -0.24      0.30 o 
  -8  -7   3        1.32        1.04      0.36 o 
  -7  -7   3        6.48        5.79      0.47 o 
  -6  -7   3        0.29        0.00      0.27 o 
  -5  -7   3        7.78        6.35      0.53 o 
  -4  -7   3       18.01       19.29      0.81 o 
  -3  -7   3        1.43        0.70      0.34 o 
  -2  -7   3       11.89        9.70      1.62 o 
  -1  -7   3       64.01       60.67      1.19 o 
   0  -7   3        0.70        0.63      0.20 o 
   1  -7   3        6.37        5.16      0.33 o 
   2  -7   3        3.91        3.76      0.28 o 
   3  -7   3        1.19        1.16      0.24 o 
   4  -7   3        3.06        3.40      0.35 o 
   5  -7   3       11.44       10.77      0.52 o 
   6  -7   3        0.05       -0.18      0.62 o 
  -8  -6   3        2.55        1.94      0.26 o 
  -7  -6   3       19.54       18.12      0.63 o 
  -6  -6   3       12.99       12.47      0.51 o 
  -5  -6   3        0.30        0.82      0.25 o 
  -4  -6   3        1.25        0.68      0.27 o 
  -3  -6   3        6.14        6.72      0.51 o 
  -2  -6   3      117.37      115.00      3.33 o 
  -1  -6   3        7.38        4.94      0.26 o 
   0  -6   3        5.67        5.32      0.22 o 
   1  -6   3        0.95        1.33      0.20 o 
   2  -6   3       10.37        9.98      0.37 o 
   3  -6   3        4.84        3.85      0.34 o 
   4  -6   3       21.37       19.10      0.79 o 
   5  -6   3       21.40       24.16      0.72 o 
   6  -6   3        0.78        0.93      0.38 o 
   7  -6   3        2.50        1.58      0.44 o 
  -6  -5   3       16.97       16.41      0.50 o 
  -5  -5   3        9.23        8.83      0.35 o 
  -4  -5   3        1.92        2.01      0.18 o 
  -3  -5   3      134.63      139.31      3.36 o 
  -2  -5   3      161.32      152.21      1.58 o 
  -1  -5   3        5.65        5.85      0.22 o 
   0  -5   3        4.83        4.44      0.20 o 
   1  -5   3      122.97      124.13      1.03 o 
   2  -5   3      219.70      229.31      2.00 o 
   3  -5   3      340.22      345.49      2.35 o 
   4  -5   3       65.40       65.18      0.88 o 
   5  -5   3       35.73       33.67      0.67 o 
   6  -5   3       38.26       40.13      1.27 o 
   7  -5   3        8.22        9.62      0.68 o 
   8  -5   3        0.03        0.06      0.56 o 
  -9  -4   3        0.33        0.47      0.52 o 
  -8  -4   3        3.61        3.30      0.62 o 
  -7  -4   3       10.55        9.34      0.79 o 
  -6  -4   3       10.34       10.68      0.73 o 
  -5  -4   3       21.99       24.66      0.35 o 
  -4  -4   3       48.48       48.32      0.46 o 
  -3  -4   3       62.77       77.74      0.89 o 
  -2  -4   3        0.11        0.13      0.28 o 
  -1  -4   3        0.15        0.29      0.09 o 
   0  -4   3       16.59       16.21      0.29 o 
   1  -4   3      275.13      243.34      1.70 o 
   2  -4   3        5.42        4.90      0.21 o 
   3  -4   3       63.27       64.00      0.75 o 
   4  -4   3        9.27       14.01      0.43 o 
   5  -4   3      424.63      456.66      6.78 o 
   6  -4   3        5.91        8.60      0.51 o 
   7  -4   3        1.55        1.48      0.60 o 
   8  -4   3        0.39        0.94      0.60 o 
  -9  -3   3        0.55        0.51      0.28 o 
  -8  -3   3       39.11       39.55      1.57 o 
  -7  -3   3        8.47        7.60      0.76 o 
  -6  -3   3      131.12      132.95      2.67 o 
  -5  -3   3        0.15       -0.24      0.31 o 
  -4  -3   3        0.92        0.85      0.18 o 
  -3  -3   3       14.11       13.25      0.31 o 
  -2  -3   3        0.14        0.11      0.08 o 
  -1  -3   3       29.72       30.06      0.49 o 
   0  -3   3       57.33       61.70      0.79 o 
   1  -3   3        9.22        5.79      0.27 o 
   2  -3   3       97.76       96.73      0.84 o 
   3  -3   3       15.15       15.00      0.46 o 
   4  -3   3       18.81       22.49      0.41 o 
   5  -3   3      218.39      220.58      2.86 o 
   6  -3   3      106.75      107.25      1.90 o 
   7  -3   3        1.17        0.67      0.50 o 
   8  -3   3        9.00        8.23      1.70 o 
   9  -3   3       15.52       18.55      1.24 o 
  -9  -2   3        0.65        0.64      0.39 o 
  -8  -2   3       33.36       30.49      1.96 o 
  -7  -2   3        0.00        0.19      0.28 o 
  -6  -2   3      556.11      557.77      8.21 o 
  -5  -2   3       32.54       33.40      1.13 o 
  -4  -2   3        0.46        0.97      0.32 o 
  -3  -2   3       15.38       13.87      0.36 o 
  -2  -2   3      397.23      427.73      3.60 o 
  -1  -2   3     2118.19     2030.54     24.72 o 
   0  -2   3      480.39      527.08      3.95 o 
   1  -2   3      123.82      135.26      1.07 o 
   2  -2   3      113.93      110.06      1.57 o 
   3  -2   3       59.63       64.87      0.61 o 
   4  -2   3       14.97       16.06      0.31 o 
   5  -2   3        5.33        6.25      0.57 o 
   6  -2   3       32.41       36.20      0.95 o 
   7  -2   3        0.25       -0.11      0.27 o 
   8  -2   3        9.81        9.25      1.06 o 
   9  -2   3        6.61        5.87      0.78 o 
  -9  -1   3        0.13        0.56      0.35 o 
  -8  -1   3        0.01        0.16      0.28 o 
  -7  -1   3        2.51        2.32      0.40 o 
  -6  -1   3       90.03       93.80      3.90 o 
  -5  -1   3       35.87       40.15      0.85 o 
  -4  -1   3      255.01      264.98      2.46 o 
  -3  -1   3      209.76      219.32      2.02 o 
  -2  -1   3     1382.62     1361.71     33.15 o 
  -1  -1   3       44.22       31.13      0.64 o 
   0  -1   3      171.63      190.24      1.72 o 
   1  -1   3       72.96       61.97      0.61 o 
   2  -1   3       30.10       35.42      0.60 o 
   3  -1   3       85.11       82.06      1.00 o 
   4  -1   3      151.76      152.97      2.25 o 
   6  -1   3       11.75       14.49      0.56 o 
   7  -1   3        9.82        9.55      0.82 o 
   8  -1   3        7.89        7.54      0.71 o 
   9  -1   3        0.15        0.46      0.46 o 
  -9   0   3        0.35        0.38      0.36 o 
  -8   0   3        2.25        2.00      0.68 o 
  -7   0   3        0.10       -0.17      0.27 o 
  -6   0   3        7.10        7.20      0.53 o 
  -5   0   3       16.42       19.72      0.79 o 
  -4   0   3        0.47        0.57      0.14 o 
  -3   0   3      124.34      123.36      1.83 o 
  -2   0   3       24.97       18.50      0.56 o 
  -1   0   3     2603.25     2470.86     41.42 o 
   0   0   3      265.71      262.46      3.17 o 
   1   0   3     1083.14     1061.30      8.75 o 
   2   0   3      804.05      749.41     11.76 o 
   3   0   3      267.69      264.64      3.72 o 
   4   0   3       90.31       82.99      2.57 o 
   5   0   3      212.52      218.72      5.41 o 
   6   0   3      152.54      154.37      2.04 o 
   7   0   3       13.75       16.01      0.56 o 
   8   0   3        5.10        4.99      0.54 o 
   9   0   3        0.20        0.10      0.35 o 
  10   0   3        0.27        0.30      0.45 o 
  -9   1   3        2.80        3.48      0.54 o 
  -8   1   3        0.09        0.03      0.37 o 
  -7   1   3       14.56       14.25      0.82 o 
  -6   1   3       26.28       31.77      1.05 o 
  -3   1   3       55.71       45.42      1.65 o 
  -2   1   3       62.57       58.68      1.73 o 
  -1   1   3      775.53      776.35      5.31 o 
   0   1   3       61.30       51.53      0.72 o 
   1   1   3      204.27      219.26      2.32 o 
   2   1   3      117.49      114.73      1.70 o 
   4   1   3        9.05        8.21      0.29 o 
   5   1   3        6.80        6.41      0.26 o 
   6   1   3      136.17      142.55      1.82 o 
   7   1   3        0.25        0.09      0.17 o 
   8   1   3        0.32       -0.06      0.47 o 
   9   1   3        1.75        1.74      0.41 o 
  10   1   3        2.42        1.95      0.48 o 
  -9   2   3        1.74        1.89      1.00 o 
  -8   2   3        0.00        0.01      0.42 o 
  -7   2   3       19.66       17.69      1.00 o 
  -6   2   3       13.01       11.31      1.11 o 
  -5   2   3      160.03      172.80      3.16 o 
  -4   2   3       59.84       65.21      1.42 o 
  -3   2   3       88.12       90.38      1.63 o 
  -2   2   3       90.45       87.93      0.93 o 
  -1   2   3      373.32      385.52      5.43 o 
   0   2   3       19.33       22.50      0.25 o 
   1   2   3       26.95       21.21      0.26 o 
   2   2   3      118.47      126.21      1.82 o 
   3   2   3        2.61        2.77      0.20 o 
   4   2   3       74.04       83.09      0.78 o 
   5   2   3        5.53        5.78      0.38 o 
   6   2   3        5.60        6.21      0.29 o 
   7   2   3        0.02       -0.51      0.35 o 
   8   2   3        0.25        0.10      0.24 o 
   9   2   3        0.90        0.53      0.33 o 
  10   2   3        0.61        0.07      0.39 o 
  -8   3   3        0.21        0.36      0.50 o 
  -7   3   3        0.25       -0.07      0.42 o 
  -6   3   3        0.00       -0.42      0.30 o 
  -5   3   3        3.10        3.49      0.49 o 
  -4   3   3       11.54        8.58      0.44 o 
  -3   3   3       40.83       37.84      0.53 o 
  -2   3   3        0.88        0.25      0.09 o 
  -1   3   3       99.62      100.97      0.80 o 
   0   3   3       51.73       60.40      0.55 o 
   1   3   3      176.93      171.61      1.58 o 
   2   3   3       18.28       17.55      0.33 o 
   3   3   3        1.32        3.43      0.23 o 
   4   3   3       51.13       51.31      0.60 o 
   5   3   3        0.68        1.01      0.11 o 
   6   3   3       61.33       61.21      1.58 o 
   7   3   3        0.00        0.24      0.21 o 
   8   3   3        0.03       -0.16      0.23 o 
   9   3   3        0.13        0.51      0.47 o 
  10   3   3        0.67        0.91      0.35 o 
  -8   4   3        1.45        2.02      0.67 o 
  -7   4   3        0.84        0.47      0.51 o 
  -6   4   3        0.24        0.02      0.41 o 
  -5   4   3        0.76        1.08      0.30 o 
  -4   4   3        5.99        7.98      0.27 o 
  -3   4   3        0.14        0.19      0.13 o 
  -2   4   3        1.81        2.37      0.16 o 
  -1   4   3      328.05      316.07      2.16 o 
   0   4   3      135.93      176.17      1.21 o 
   1   4   3      211.70      233.13      1.73 o 
   2   4   3       27.24       28.20      0.53 o 
   3   4   3       19.67       25.76      0.58 o 
   4   4   3       86.64       80.70      0.81 o 
   5   4   3        8.93        8.51      0.23 o 
   6   4   3      201.93      202.24      2.68 o 
   7   4   3        8.64        9.34      0.35 o 
   8   4   3        0.87        0.58      0.25 o 
   9   4   3        1.12        0.95      0.34 o 
  10   4   3        3.21        3.47      0.48 o 
  -7   5   3        5.43        5.18      0.81 o 
  -6   5   3        0.66        1.66      0.68 o 
  -5   5   3       43.51       47.73      1.13 o 
  -4   5   3        0.23        0.39      0.20 o 
  -3   5   3       15.50       14.54      0.42 o 
  -2   5   3       12.98       13.50      0.40 o 
  -1   5   3      212.59      229.45      1.86 o 
   0   5   3       30.72       39.92      0.40 o 
   1   5   3        0.19        0.01      0.09 o 
   2   5   3       26.08       29.35      0.48 o 
   3   5   3       42.62       47.36      0.69 o 
   5   5   3        4.05        3.36      0.21 o 
   6   5   3        3.60        3.25      0.28 o 
   7   5   3       27.07       24.91      0.64 o 
   8   5   3        0.44        0.30      0.20 o 
   9   5   3        0.09        0.16      0.30 o 
  10   5   3        0.91        1.52      0.38 o 
  -6   6   3        5.71        4.44      0.46 o 
  -5   6   3       34.38       32.51      0.87 o 
  -4   6   3       10.02       11.72      0.40 o 
  -3   6   3       19.69       18.50      0.39 o 
  -2   6   3        0.07       -0.21      0.13 o 
  -1   6   3        0.11       -0.06      0.14 o 
   0   6   3        4.24        6.05      0.33 o 
   1   6   3       34.18       33.38      0.55 o 
   2   6   3        4.03        5.07      0.25 o 
   3   6   3       73.56       75.25      1.50 o 
   4   6   3       24.01       26.73      0.74 o 
   5   6   3        3.08        4.10      0.30 o 
   6   6   3        2.28        2.31      0.23 o 
   7   6   3        7.89        8.08      0.44 o 
   8   6   3        0.12        0.35      0.22 o 
   9   6   3        0.81        0.40      0.23 o 
  10   6   3        0.01       -0.15      0.32 o 
  -6   7   3        2.25        1.29      0.66 o 
  -5   7   3        0.45       -0.48      0.53 o 
  -4   7   3       18.03       14.89      0.58 o 
  -3   7   3        2.69        1.91      0.31 o 
  -2   7   3        0.66        0.30      0.20 o 
  -1   7   3       12.86       13.11      0.70 o 
   0   7   3      100.21       89.89      0.98 o 
   1   7   3       13.92       10.72      0.45 o 
   2   7   3       34.68       30.38      0.58 o 
   3   7   3      124.29      123.38      2.22 o 
   4   7   3      144.20      149.52      2.30 o 
   5   7   3       41.65       45.68      0.94 o 
   6   7   3       22.27       22.99      0.61 o 
   7   7   3       41.50       46.53      1.12 o 
   8   7   3        1.36        1.46      0.32 o 
   9   7   3        0.31       -0.12      0.25 o 
  -5   8   3        4.29        3.56      0.81 o 
  -4   8   3        2.66        2.20      0.35 o 
  -3   8   3        1.67        1.41      0.39 o 
  -2   8   3        0.09       -0.27      0.19 o 
  -1   8   3       14.54       14.29      0.49 o 
   0   8   3        0.14        0.13      0.31 o 
   1   8   3       34.69       30.29      0.63 o 
   2   8   3       57.98       51.44      0.77 o 
   3   8   3       10.65       10.28      0.58 o 
   4   8   3       22.76       22.82      1.09 o 
   5   8   3       61.97       64.48      1.24 o 
   6   8   3       23.27       23.57      0.70 o 
   7   8   3       71.90       79.20      1.42 o 
   8   8   3        1.39        0.93      0.37 o 
  -3   9   3        0.02       -0.08      0.32 o 
  -2   9   3        1.88        2.75      0.33 o 
  -1   9   3        5.74        5.00      0.36 o 
   0   9   3        1.08        0.35      0.28 o 
   1   9   3        0.26        0.69      0.23 o 
   2   9   3        1.80        1.28      0.34 o 
   3   9   3        2.15        1.74      0.70 o 
   4   9   3       15.02       15.88      0.74 o 
   5   9   3        0.85        0.10      0.27 o 
   6   9   3        1.48        1.36      0.33 o 
   7   9   3        9.43        7.48      0.43 o 
   8   9   3        0.20       -0.14      0.34 o 
  -2  10   3        5.63        7.22      0.46 o 
  -1  10   3        4.51        4.91      0.47 o 
   0  10   3        0.03       -0.29      0.32 o 
   1  10   3       16.82       17.57      1.07 o 
   2  10   3        0.34        0.38      0.36 o 
   3  10   3        0.55        0.86      0.37 o 
   4  10   3        5.35        5.70      0.57 o 
   5  10   3        4.80        3.33      0.46 o 
   6  10   3        1.79        1.61      0.41 o 
   1  11   3        2.98        4.06      0.83 o 
   2  11   3        4.20        3.91      0.85 o 
   3  11   3       11.08       11.77      0.79 o 
   4  11   3        3.94        4.64      0.58 o 
  -5 -10   4        0.58        0.68      0.47 o 
  -4 -10   4        0.81        0.35      0.53 o 
  -3 -10   4        0.68        0.92      0.49 o 
  -2 -10   4        0.29        0.49      0.37 o 
  -1 -10   4       13.02       16.83      0.88 o 
   0 -10   4        1.40        0.95      0.62 o 
   1 -10   4        0.92        0.55      0.33 o 
  -7  -9   4        0.08       -0.23      0.36 o 
  -6  -9   4        0.27        0.69      0.23 o 
  -5  -9   4        7.53        6.24      1.01 o 
  -4  -9   4        0.39        0.28      0.39 o 
  -3  -9   4        0.05       -0.15      0.59 o 
  -2  -9   4        1.98        2.75      0.43 o 
  -1  -9   4        0.16        0.55      0.34 o 
   0  -9   4        2.26        2.18      0.33 o 
   1  -9   4        1.04        0.96      0.29 o 
   2  -9   4        1.99        3.63      0.53 o 
   3  -9   4        1.32        1.17      0.30 o 
  -7  -8   4        1.17        1.25      0.38 o 
  -6  -8   4        3.93        2.58      0.45 o 
  -5  -8   4        3.16        2.78      0.47 o 
  -4  -8   4        0.94        0.01      0.38 o 
  -3  -8   4       12.36       13.73      0.90 o 
  -2  -8   4        0.35        0.06      0.40 o 
  -1  -8   4        0.22        0.11      0.24 o 
   0  -8   4        1.84        1.54      0.29 o 
   1  -8   4        2.73        2.52      0.35 o 
   2  -8   4        9.21       10.32      0.42 o 
   3  -8   4        5.28        5.24      0.38 o 
   4  -8   4        2.05        2.56      0.41 o 
   5  -8   4        0.27       -0.12      0.31 o 
  -8  -7   4        1.81        1.08      0.30 o 
  -7  -7   4        0.84        0.93      0.31 o 
  -6  -7   4        5.26        5.31      0.54 o 
  -5  -7   4        0.99        0.35      0.31 o 
  -4  -7   4       19.02       19.25      0.82 o 
  -3  -7   4       20.15       17.56      0.84 o 
  -2  -7   4       13.78       13.69      0.96 o 
  -1  -7   4        0.55       -0.05      0.28 o 
   0  -7   4        4.29        4.40      0.28 o 
   1  -7   4        1.47        1.91      0.21 o 
   2  -7   4        7.15        6.01      0.33 o 
   3  -7   4       56.18       62.17      0.99 o 
   4  -7   4        0.02        0.29      0.25 o 
   5  -7   4        2.12        1.53      0.29 o 
   6  -7   4        6.81        8.54      0.82 o 
  -8  -6   4        4.36        3.42      0.77 o 
  -7  -6   4        0.95        1.03      0.25 o 
  -6  -6   4        0.00        0.05      0.24 o 
  -5  -6   4       12.42       11.80      0.41 o 
  -4  -6   4       65.19       65.63      1.35 o 
  -3  -6   4        0.21       -0.02      0.24 o 
  -2  -6   4       19.13       19.77      0.66 o 
  -1  -6   4       70.91       71.05      1.05 o 
   0  -6   4      138.93      141.92      1.19 o 
   1  -6   4      287.42      281.60      2.12 o 
   2  -6   4      120.77      115.36      1.54 o 
   3  -6   4        0.24        0.72      0.17 o 
   4  -6   4       39.78       38.08      0.63 o 
   5  -6   4       13.21       11.90      0.49 o 
   6  -6   4        0.77        0.81      0.39 o 
   7  -6   4        0.54        0.75      0.50 o 
  -7  -5   4        4.63        4.59      0.27 o 
  -6  -5   4        6.21        6.28      0.32 o 
  -5  -5   4       16.53       21.69      0.70 o 
  -4  -5   4        4.08        4.10      0.52 o 
  -3  -5   4        0.14        0.26      0.51 o 
  -2  -5   4        2.57        2.26      0.28 o 
  -1  -5   4       39.61       37.13      0.48 o 
   0  -5   4       35.02       37.79      0.52 o 
   1  -5   4      245.41      242.31      1.72 o 
   2  -5   4       44.87       52.04      0.78 o 
   3  -5   4      432.03      441.95      2.90 o 
   4  -5   4       51.16       55.73      0.82 o 
   5  -5   4        8.29        8.49      0.62 o 
   6  -5   4        0.17        0.31      0.29 o 
   7  -5   4        2.00        1.85      0.44 o 
   8  -5   4        0.01        0.26      0.86 o 
  -9  -4   4        1.37        1.54      1.04 o 
  -8  -4   4        9.22        8.64      1.26 o 
  -7  -4   4        1.46        1.52      0.47 o 
  -6  -4   4        0.01        0.15      0.18 o 
  -5  -4   4       14.53       14.61      0.35 o 
  -4  -4   4        0.41        0.29      0.14 o 
  -3  -4   4       30.87       37.87      0.79 o 
  -2  -4   4        1.66        1.73      0.27 o 
  -1  -4   4       42.45       33.09      0.46 o 
   0  -4   4      135.50      136.74      1.10 o 
   1  -4   4        0.04        0.03      0.09 o 
   2  -4   4       27.47       24.44      0.47 o 
   3  -4   4      560.01      539.28      3.94 o 
   4  -4   4      261.63      253.29      2.14 o 
   5  -4   4        4.39        4.91      0.77 o 
   6  -4   4       31.37       30.97      1.25 o 
   7  -4   4       32.48       36.60      3.32 o 
   8  -4   4        0.41        0.64      0.57 o 
  -9  -3   4        0.04       -0.15      0.42 o 
  -8  -3   4       59.58       55.98      2.95 o 
  -7  -3   4        6.07        5.92      0.72 o 
  -6  -3   4        0.00       -0.12      0.44 o 
  -5  -3   4       10.69        9.88      0.28 o 
  -4  -3   4       22.60       25.65      0.37 o 
  -3  -3   4      211.53      214.29      1.71 o 
  -2  -3   4      154.44      171.55      2.54 o 
  -1  -3   4       75.18       85.64      0.92 o 
   0  -3   4        9.34        7.04      0.20 o 
   1  -3   4       34.07       33.58      0.50 o 
   2  -3   4        0.26        0.17      0.09 o 
   3  -3   4       64.10       61.94      0.69 o 
   4  -3   4      161.67      155.82      1.39 o 
   5  -3   4        0.16        0.06      0.19 o 
   6  -3   4       36.97       39.84      1.04 o 
   7  -3   4       35.52       33.92      1.63 o 
   8  -3   4        0.80        0.16      0.49 o 
   9  -3   4        0.24       -0.06      0.54 o 
  -9  -2   4        0.43        0.80      0.33 o 
  -8  -2   4       31.58       33.04      2.00 o 
  -7  -2   4       15.51       16.46      1.35 o 
  -6  -2   4       37.58       38.17      1.41 o 
  -5  -2   4       14.23       14.39      0.36 o 
  -4  -2   4      230.47      256.00      2.40 o 
  -3  -2   4      241.86      213.75      1.86 o 
  -2  -2   4       16.12       15.81      0.26 o 
  -1  -2   4        0.04        0.20      0.11 o 
   0  -2   4        1.02        1.58      0.15 o 
   1  -2   4       66.40       73.35      0.71 o 
   2  -2   4      279.84      289.38      2.14 o 
   3  -2   4      462.09      502.86      3.26 o 
   4  -2   4        6.06        5.94      0.38 o 
   5  -2   4        1.29        1.05      0.20 o 
   6  -2   4        7.10        8.62      0.56 o 
   7  -2   4        1.52        1.70      0.35 o 
   8  -2   4        1.76        1.38      0.48 o 
   9  -2   4        0.04       -0.28      0.56 o 
  -9  -1   4        0.09        0.03      0.34 o 
  -8  -1   4        0.02       -0.09      0.28 o 
  -7  -1   4        7.69        8.97      0.52 o 
  -6  -1   4        9.84        7.81      0.47 o 
  -5  -1   4       47.52       50.23      0.75 o 
  -4  -1   4       15.11       17.55      0.38 o 
  -3  -1   4      256.69      260.92      2.43 o 
  -2  -1   4       34.97       33.28      0.42 o 
  -1  -1   4      361.84      359.42      5.11 o 
   0  -1   4      447.43      444.93      3.80 o 
   1  -1   4      303.98      327.45      2.14 o 
   2  -1   4      550.57      548.31      8.78 o 
   3  -1   4     1154.37     1244.77      9.97 o 
   4  -1   4      142.55      160.97      2.51 o 
   5  -1   4       36.52       38.61      0.96 o 
   6  -1   4       44.06       45.61      1.01 o 
   7  -1   4        1.29        0.80      0.26 o 
   8  -1   4        0.16       -0.09      0.26 o 
   9  -1   4        0.01        0.63      0.46 o 
  -9   0   4        1.72        1.92      0.58 o 
  -8   0   4        4.75        5.67      0.54 o 
  -7   0   4        0.31        0.25      0.29 o 
  -6   0   4        0.08        0.14      0.23 o 
  -5   0   4        0.50        0.12      0.20 o 
  -4   0   4       34.48       36.12      1.03 o 
  -3   0   4       44.82       45.15      1.12 o 
  -1   0   4       80.12       71.75      1.31 o 
   0   0   4     1069.85     1045.56      7.41 o 
   1   0   4       50.60       43.59      0.51 o 
   2   0   4      324.54      330.25      3.16 o 
   3   0   4        1.08        0.70      0.17 o 
   4   0   4     1023.94     1033.43     10.27 o 
   5   0   4        3.50        3.61      0.77 o 
   6   0   4        1.13        1.87      0.25 o 
   7   0   4        7.79        7.12      0.76 o 
   8   0   4        6.05        6.43      0.47 o 
   9   0   4        0.63        0.05      0.37 o 
  10   0   4        0.68        0.50      0.45 o 
  -9   1   4        5.02        4.65      0.60 o 
  -8   1   4        3.44        3.49      0.49 o 
  -7   1   4       23.47       24.64      0.90 o 
  -6   1   4        0.68        0.77      0.33 o 
  -5   1   4        2.95        3.00      0.54 o 
  -3   1   4        0.41        0.57      0.17 o 
  -2   1   4        0.34        0.70      0.12 o 
  -1   1   4       71.53       71.98      0.96 o 
   0   1   4       66.76       82.06      0.70 o 
   1   1   4      153.47      161.51      1.33 o 
   2   1   4      179.33      174.85      2.50 o 
   3   1   4        9.79       10.32      0.43 o 
   4   1   4       17.11       13.69      0.97 o 
   5   1   4        5.84        4.94      0.77 o 
   6   1   4        1.66        1.48      0.22 o 
   7   1   4        4.42        4.39      0.58 o 
   8   1   4        2.03        1.33      0.34 o 
   9   1   4        0.25        0.78      0.47 o 
  10   1   4        0.28       -0.36      0.40 o 
  -8   2   4        0.87        0.93      0.40 o 
  -7   2   4        6.29        5.65      0.67 o 
  -6   2   4        0.67        0.31      0.35 o 
  -5   2   4       25.45       25.16      0.94 o 
  -4   2   4        1.97        2.62      0.78 o 
  -3   2   4      101.93      103.45      2.37 o 
  -2   2   4        4.16        2.35      0.13 o 
  -1   2   4      167.65      160.40      1.53 o 
   0   2   4        0.01       -0.01      0.05 o 
   1   2   4       52.38       38.30      0.58 o 
   2   2   4       75.94       88.51      0.92 o 
   3   2   4        0.09        0.07      0.15 o 
   4   2   4        2.94        4.51      0.32 o 
   5   2   4       40.14       38.66      0.84 o 
   6   2   4        8.03        7.27      0.35 o 
   7   2   4        0.01       -0.25      0.15 o 
   8   2   4        0.32        0.93      0.46 o 
   9   2   4        0.16       -0.25      0.58 o 
  10   2   4        0.01       -0.40      0.35 o 
  -8   3   4        0.28        0.16      0.43 o 
  -7   3   4        0.10        0.46      0.44 o 
  -6   3   4        2.30        4.95      0.81 o 
  -5   3   4        1.08        1.67      0.39 o 
  -4   3   4        8.99        9.57      0.70 o 
  -3   3   4      101.07       95.84      0.90 o 
  -2   3   4       79.85       85.85      0.69 o 
  -1   3   4      132.96      132.67      0.90 o 
   0   3   4       86.12       87.52      0.74 o 
   1   3   4       13.04       13.91      0.30 o 
   2   3   4      497.32      516.60      3.53 o 
   3   3   4      172.84      173.71      1.69 o 
   4   3   4     1340.73     1334.05     20.66 o 
   5   3   4       20.66       24.13      0.64 o 
   6   3   4        0.72        0.70      0.17 o 
   7   3   4        7.75        7.34      0.72 o 
   8   3   4       17.91       20.26      1.02 o 
   9   3   4        0.34        0.71      0.53 o 
  10   3   4        0.48        1.04      0.37 o 
  -8   4   4        0.07        0.01      0.39 o 
  -7   4   4        5.77        5.85      1.50 o 
  -6   4   4        0.13        0.12      0.71 o 
  -5   4   4        2.06        1.85      0.53 o 
  -4   4   4        3.69        4.80      0.34 o 
  -3   4   4        6.37        8.83      0.40 o 
  -2   4   4        4.93        4.87      0.20 o 
  -1   4   4        0.43        1.78      0.12 o 
   0   4   4       38.11       45.04      0.46 o 
   1   4   4       62.14       74.31      0.71 o 
   2   4   4        1.06        1.24      0.10 o 
   3   4   4        2.32        3.97      0.18 o 
   4   4   4       72.10       79.81      2.08 o 
   5   4   4       97.47       96.05      1.66 o 
   6   4   4        0.02        0.13      0.26 o 
   7   4   4        4.17        3.32      0.37 o 
   8   4   4       13.34       12.93      0.70 o 
   9   4   4        0.83        1.42      0.39 o 
  10   4   4        1.39        1.20      0.38 o 
  -7   5   4       13.64       17.50      1.27 o 
  -6   5   4        0.67        0.52      0.41 o 
  -5   5   4        1.16        1.00      0.30 o 
  -4   5   4        0.76        0.20      0.18 o 
  -3   5   4        8.55        8.04      0.32 o 
  -2   5   4        8.20        6.63      0.23 o 
  -1   5   4       19.64       19.74      0.48 o 
   0   5   4       23.06       23.35      0.35 o 
   1   5   4       26.78       16.50      0.38 o 
   2   5   4        1.52        2.60      0.16 o 
   3   5   4       18.28       19.87      0.44 o 
   5   5   4       94.70       96.57      1.34 o 
   6   5   4        3.18        2.89      0.23 o 
   7   5   4        3.68        2.97      0.53 o 
   8   5   4        0.14       -0.22      0.28 o 
   9   5   4        0.01        0.45      0.34 o 
  10   5   4        0.91        0.29      0.37 o 
  -6   6   4        4.34        3.75      0.41 o 
  -5   6   4        2.90        3.47      0.40 o 
  -4   6   4        0.07        0.06      0.19 o 
  -3   6   4        5.39        5.93      0.31 o 
  -2   6   4       86.61       82.86      0.81 o 
  -1   6   4        8.61        7.48      0.35 o 
   0   6   4        0.18        0.20      0.15 o 
   1   6   4      187.71      197.67      1.80 o 
   2   6   4      246.06      255.75      2.17 o 
   3   6   4       54.28       54.79      0.86 o 
   4   6   4        9.79       12.17      0.51 o 
   5   6   4       53.79       52.72      1.22 o 
   6   6   4        1.30        1.05      0.28 o 
   7   6   4        3.69        3.77      0.38 o 
   8   6   4        0.24        0.08      0.31 o 
   9   6   4        0.07       -0.03      0.34 o 
  -5   7   4        0.56       -0.52      0.57 o 
  -4   7   4        0.96        0.87      0.31 o 
  -3   7   4        7.90        6.43      0.44 o 
  -2   7   4       10.46        7.88      0.37 o 
  -1   7   4       57.68       51.17      0.84 o 
   0   7   4       72.79       62.56      0.93 o 
   1   7   4       48.39       47.13      0.75 o 
   2   7   4      188.44      191.54      1.98 o 
   3   7   4      322.66      319.25      3.12 o 
   4   7   4       91.57       88.87      1.46 o 
   5   7   4      362.51      389.15      4.21 o 
   6   7   4        7.74       10.38      0.49 o 
   7   7   4        0.39        0.41      0.21 o 
   8   7   4        2.04        1.97      0.37 o 
   9   7   4        4.07        3.42      0.41 o 
  -4   8   4        0.94        1.69      0.35 o 
  -3   8   4        0.85        0.52      0.30 o 
  -2   8   4        2.14        1.71      0.38 o 
  -1   8   4        0.80        0.29      0.21 o 
   0   8   4       13.88       13.28      0.46 o 
   1   8   4        5.21        4.77      0.36 o 
   2   8   4       17.49       17.32      0.49 o 
   3   8   4       11.27        8.64      0.58 o 
   4   8   4        1.11        1.54      0.33 o 
   5   8   4       60.03       62.82      1.22 o 
   6   8   4        0.05       -0.05      0.28 o 
   7   8   4        0.54        0.59      0.25 o 
   8   8   4        1.11        0.46      0.35 o 
  -3   9   4        0.15       -0.19      0.54 o 
  -2   9   4        0.24        0.27      0.25 o 
  -1   9   4       12.35       14.12      0.52 o 
   0   9   4        0.00       -0.26      0.40 o 
   1   9   4        0.07       -0.20      0.24 o 
   2   9   4        7.30        8.93      0.60 o 
   3   9   4       10.10        9.80      0.55 o 
   4   9   4       10.94        9.08      0.61 o 
   5   9   4        0.02        0.03      0.27 o 
   6   9   4        7.69        7.60      0.66 o 
   7   9   4        1.27        1.09      0.30 o 
   8   9   4        0.02       -0.19      0.34 o 
  -1  10   4        8.38        8.99      0.58 o 
   0  10   4       11.12       11.77      0.61 o 
   1  10   4        7.70        7.86      0.50 o 
   2  10   4       13.27       16.01      0.80 o 
   3  10   4       10.96        9.42      0.58 o 
   4  10   4        2.22        2.18      0.44 o 
   5  10   4        4.48        3.68      0.47 o 
   6  10   4        0.02       -0.03      0.30 o 
   2  11   4        0.80        0.62      0.64 o 
   3  11   4        2.13        3.01      0.45 o 
   4  11   4        2.14        1.58      0.64 o 
  -4 -10   5        0.51        0.06      0.45 o 
  -3 -10   5        0.87        0.75      0.74 o 
  -2 -10   5        2.05        1.80      0.38 o 
  -1 -10   5        0.37        0.97      0.48 o 
   0 -10   5        0.59        1.51      0.66 o 
   1 -10   5        1.97        1.60      0.34 o 
  -6  -9   5        0.22       -0.33      0.36 o 
  -5  -9   5        0.63        0.08      0.40 o 
  -4  -9   5        1.38        1.48      0.73 o 
  -3  -9   5        0.68        0.97      0.48 o 
  -2  -9   5        0.09       -0.25      0.33 o 
  -1  -9   5        2.41        2.10      0.36 o 
   0  -9   5        5.86        6.97      0.49 o 
   1  -9   5        0.55        0.38      0.30 o 
   2  -9   5        2.38        2.47      0.37 o 
   3  -9   5        0.03       -0.12      0.26 o 
  -7  -8   5        1.31        1.05      0.56 o 
  -6  -8   5        1.55        1.36      0.42 o 
  -5  -8   5        6.93        7.19      0.67 o 
  -4  -8   5        2.74        2.94      0.53 o 
  -3  -8   5        0.27        0.12      0.37 o 
  -2  -8   5        8.71        7.48      1.41 o 
  -1  -8   5        4.70        4.63      0.62 o 
   0  -8   5        0.01        0.32      0.21 o 
   1  -8   5       45.80       52.18      1.09 o 
   2  -8   5        1.19        1.53      0.26 o 
   3  -8   5        1.50        1.35      0.28 o 
   4  -8   5       12.46       13.83      1.35 o 
   5  -8   5        3.57        5.34      0.49 o 
  -8  -7   5        0.39        0.16      0.37 o 
  -7  -7   5        1.42        1.66      0.40 o 
  -6  -7   5       11.56       12.42      0.66 o 
  -5  -7   5        3.24        3.24      0.45 o 
  -4  -7   5       14.81       15.42      1.04 o 
  -3  -7   5       14.38       14.09      1.06 o 
  -2  -7   5       12.69       14.27      0.89 o 
  -1  -7   5       81.17       82.13      1.46 o 
   0  -7   5       71.15       64.16      0.84 o 
   1  -7   5       11.59       12.30      0.39 o 
   2  -7   5       17.40       17.04      0.68 o 
   3  -7   5       12.40       12.10      0.43 o 
   4  -7   5        3.50        4.32      0.31 o 
   5  -7   5        1.21        1.12      0.30 o 
   6  -7   5        2.01        1.36      0.46 o 
  -8  -6   5        0.51        0.46      0.23 o 
  -7  -6   5        2.14        2.33      0.31 o 
  -6  -6   5        4.71        3.88      0.39 o 
  -5  -6   5        0.02        0.04      0.24 o 
  -4  -6   5        0.78        1.01      0.30 o 
  -3  -6   5        0.01        0.01      0.28 o 
  -2  -6   5       41.20       47.14      1.03 o 
  -1  -6   5      214.03      226.18      2.41 o 
   0  -6   5       73.92       75.83      0.92 o 
   1  -6   5      172.06      184.83      1.43 o 
   2  -6   5       95.26      102.99      1.21 o 
   3  -6   5        4.26        3.76      0.28 o 
   4  -6   5       10.64       11.92      0.40 o 
   5  -6   5        0.46        0.26      0.23 o 
   6  -6   5        0.01        0.38      0.37 o 
   7  -6   5        0.20       -0.28      0.46 o 
  -8  -5   5        0.05        0.08      0.19 o 
  -7  -5   5        3.42        3.01      0.21 o 
  -6  -5   5        0.05        0.18      0.19 o 
  -5  -5   5        6.05        7.22      0.37 o 
  -4  -5   5        0.22        0.41      0.20 o 
  -3  -5   5       13.28       11.30      1.08 o 
  -2  -5   5       17.05       13.80      0.53 o 
  -1  -5   5       38.12       37.78      0.62 o 
   0  -5   5        6.72        6.52      0.23 o 
   1  -5   5      466.41      446.61      2.90 o 
   2  -5   5      231.73      216.12      1.87 o 
   3  -5   5       25.79       28.42      0.51 o 
   4  -5   5       34.00       34.57      0.55 o 
   5  -5   5       24.47       29.81      0.61 o 
   6  -5   5        8.04        9.30      0.57 o 
   7  -5   5        0.10       -0.12      0.30 o 
  -9  -4   5        0.37        0.70      0.41 o 
  -8  -4   5        0.01       -0.07      0.23 o 
  -7  -4   5        4.01        3.56      0.24 o 
  -6  -4   5        2.27        1.91      0.20 o 
  -5  -4   5        0.85        0.87      0.28 o 
  -4  -4   5       15.81       15.12      0.36 o 
  -3  -4   5        8.70       10.52      0.99 o 
  -2  -4   5        3.56        4.14      0.31 o 
  -1  -4   5        3.40        2.00      0.13 o 
   0  -4   5       17.04       18.57      0.30 o 
   1  -4   5      305.18      291.70      1.85 o 
   2  -4   5      497.63      473.85      3.55 o 
   3  -4   5       35.96       33.25      0.50 o 
   4  -4   5      129.63      129.10      1.52 o 
   5  -4   5       96.14       96.07      1.39 o 
   6  -4   5        6.51        6.82      0.47 o 
   7  -4   5        4.65        4.53      0.44 o 
   8  -4   5        1.41        1.41      0.47 o 
  -9  -3   5        3.51        3.02      0.30 o 
  -8  -3   5        4.19        3.45      0.54 o 
  -7  -3   5        0.05        0.04      0.23 o 
  -6  -3   5       32.44       38.89      1.42 o 
  -5  -3   5       51.85       50.73      0.76 o 
  -4  -3   5       22.22       24.56      0.32 o 
  -3  -3   5       13.86       16.63      0.31 o 
  -2  -3   5        6.11        6.41      0.41 o 
  -1  -3   5       33.27       33.07      0.39 o 
   0  -3   5       95.82      100.04      0.84 o 
   1  -3   5      168.17      194.75      1.34 o 
   2  -3   5        0.27        0.08      0.11 o 
   3  -3   5        5.26        6.14      0.27 o 
   4  -3   5        0.12        0.08      0.12 o 
   5  -3   5       14.70       13.84      0.37 o 
   6  -3   5        3.75        2.34      0.50 o 
   7  -3   5        0.10       -0.34      0.31 o 
   8  -3   5        0.56        0.43      0.39 o 
   9  -3   5        0.61       -0.40      0.53 o 
  -9  -2   5        2.88        2.70      0.43 o 
  -8  -2   5        4.93        4.00      0.44 o 
  -7  -2   5        6.34        5.67      0.43 o 
  -6  -2   5       18.23       19.28      1.07 o 
  -5  -2   5        0.15        0.15      0.25 o 
  -4  -2   5        0.49        1.08      0.31 o 
  -3  -2   5       69.16       77.33      0.67 o 
  -2  -2   5       33.52       30.87      0.57 o 
  -1  -2   5      115.46      132.28      1.71 o 
   0  -2   5      557.34      589.08      5.17 o 
   1  -2   5     1922.85     2075.66     16.40 o 
   2  -2   5       10.19       12.98      0.30 o 
   3  -2   5       31.51       35.65      0.47 o 
   4  -2   5      108.84      116.48      1.02 o 
   5  -2   5        5.09        5.28      0.32 o 
   6  -2   5        2.92        3.82      0.41 o 
   7  -2   5        0.37        0.08      0.28 o 
   8  -2   5        0.94        1.22      0.37 o 
   9  -2   5        0.02        0.18      0.73 o 
  -9  -1   5        0.24        0.22      0.33 o 
  -8  -1   5        0.31        0.06      0.44 o 
  -7  -1   5        0.51        0.60      0.28 o 
  -6  -1   5        0.58        0.97      0.27 o 
  -5  -1   5        1.08        1.02      0.24 o 
  -4  -1   5        3.57        2.87      0.24 o 
  -3  -1   5        5.80        5.45      0.24 o 
  -2  -1   5      321.98      319.72      3.37 o 
  -1  -1   5      155.74      145.44      1.76 o 
   0  -1   5      722.10      733.11      6.16 o 
   1  -1   5       68.27       88.32      0.84 o 
   2  -1   5     1784.63     1874.70     18.55 o 
   3  -1   5       24.56       21.28      0.35 o 
   4  -1   5       41.07       46.13      0.60 o 
   5  -1   5       21.95       25.46      0.58 o 
   6  -1   5        6.23       10.07      0.53 o 
   7  -1   5        1.04        0.80      0.29 o 
   8  -1   5        1.02        0.52      0.43 o 
   9  -1   5        0.06        0.10      0.41 o 
  -9   0   5        1.39        1.54      0.43 o 
  -8   0   5        0.09        0.10      0.33 o 
  -7   0   5        0.02        0.34      0.28 o 
  -6   0   5        0.66        0.48      0.26 o 
  -5   0   5        9.34        8.49      0.47 o 
  -4   0   5        1.07        2.19      0.31 o 
  -3   0   5       23.48       23.61      0.76 o 
  -2   0   5       21.62       25.72      0.83 o 
  -1   0   5       17.94       22.95      0.49 o 
   0   0   5       15.01       10.69      0.22 o 
   1   0   5        0.78       -0.04      0.08 o 
   2   0   5      122.92      125.94      2.02 o 
   3   0   5       19.30       20.38      0.46 o 
   4   0   5       22.30       20.00      0.47 o 
   5   0   5       15.61       17.42      1.08 o 
   6   0   5        1.67        1.56      0.25 o 
   7   0   5        0.00       -0.26      0.26 o 
   8   0   5        1.05        0.85      0.28 o 
   9   0   5        1.11        0.94      0.61 o 
  10   0   5        0.25        0.25      0.45 o 
  -9   1   5        1.60        0.97      0.45 o 
  -8   1   5        0.19        0.47      0.37 o 
  -7   1   5        5.47        5.92      0.54 o 
  -6   1   5        2.07        3.21      0.39 o 
  -5   1   5       16.00       17.05      0.64 o 
  -3   1   5       32.51       31.84      0.87 o 
  -2   1   5        0.84        0.52      0.11 o 
  -1   1   5      285.31      263.75      2.23 o 
   0   1   5       31.10       34.84      0.39 o 
   1   1   5      107.47      101.14      1.33 o 
   2   1   5      412.46      386.41      4.65 o 
   3   1   5      571.53      554.49      5.65 o 
   4   1   5       75.37       75.37      1.51 o 
   5   1   5        4.51        5.04      0.77 o 
   6   1   5        3.70        3.58      0.30 o 
   7   1   5        0.76        0.53      0.29 o 
   8   1   5        0.75        0.82      0.25 o 
   9   1   5        0.96        0.43      0.60 o 
  10   1   5        0.35       -0.19      0.52 o 
  -8   2   5        0.04        0.17      0.37 o 
  -7   2   5        1.95        1.86      0.41 o 
  -6   2   5        4.73        5.16      0.51 o 
  -5   2   5        1.14        0.98      0.29 o 
  -4   2   5        9.75        7.80      0.41 o 
  -3   2   5       24.48       27.36      0.49 o 
  -2   2   5       30.16       33.48      0.41 o 
  -1   2   5        0.11        0.14      0.07 o 
   0   2   5      828.99      885.15      5.40 o 
   1   2   5      493.09      511.97      3.25 o 
   2   2   5     3292.21     3532.62     71.47 o 
   3   2   5        0.90        0.54      0.12 o 
   4   2   5        0.02       -0.08      0.16 o 
   5   2   5       16.27       18.37      1.24 o 
   6   2   5       34.97       44.08      0.88 o 
   7   2   5        0.02        0.07      0.18 o 
   8   2   5        0.38        0.61      0.21 o 
   9   2   5        0.05        0.06      0.59 o 
  10   2   5        0.35        0.12      0.41 o 
  -8   3   5        0.04       -0.11      0.33 o 
  -7   3   5        0.04       -0.35      0.29 o 
  -6   3   5        0.00       -0.09      0.25 o 
  -5   3   5        3.32        2.60      0.35 o 
  -4   3   5        0.16       -0.07      0.19 o 
  -3   3   5        0.37        0.23      0.11 o 
  -2   3   5       31.63       33.81      0.41 o 
  -1   3   5       32.81       37.98      0.39 o 
   0   3   5        4.54        6.17      0.20 o 
   1   3   5       52.71       72.06      0.59 o 
   2   3   5      724.60      822.03      6.11 o 
   3   3   5      273.54      314.35      2.74 o 
   4   3   5        3.98        5.85      0.69 o 
   5   3   5       50.91       49.24      1.86 o 
   6   3   5       87.21       96.64      1.39 o 
   7   3   5        0.33        0.37      0.18 o 
   8   3   5        0.81        0.61      0.31 o 
   9   3   5        1.50        1.94      0.42 o 
  10   3   5        0.25       -0.04      0.35 o 
  -7   4   5        0.11        0.05      0.34 o 
  -6   4   5        0.61        0.17      0.31 o 
  -5   4   5        0.38       -0.03      0.26 o 
  -4   4   5        9.97        9.65      0.42 o 
  -3   4   5       15.19       16.60      0.36 o 
  -2   4   5       10.93       12.32      0.28 o 
  -1   4   5       10.30        5.69      0.18 o 
   0   4   5       38.13       44.22      0.58 o 
   1   4   5       10.16       10.25      0.21 o 
   2   4   5       32.95       26.62      0.36 o 
   3   4   5      329.15      354.33      3.03 o 
   5   4   5       10.03       10.06      0.90 o 
   6   4   5        8.83       11.38      0.41 o 
   7   4   5        7.56        8.65      0.37 o 
   8   4   5        1.97        1.37      0.38 o 
   9   4   5        3.66        2.76      0.50 o 
  10   4   5        0.17        0.49      0.40 o 
  -7   5   5        0.60        0.38      0.39 o 
  -6   5   5        0.00       -0.43      0.34 o 
  -5   5   5        0.26        0.47      0.27 o 
  -4   5   5       17.96       17.21      0.47 o 
  -3   5   5        6.90        5.28      0.38 o 
  -2   5   5        6.60        6.75      0.24 o 
  -1   5   5       93.52       97.98      0.85 o 
   0   5   5       72.11       68.45      0.82 o 
   1   5   5       11.28        9.71      0.31 o 
   2   5   5        0.00        0.02      0.10 o 
   3   5   5        1.42        1.76      0.19 o 
   4   5   5        0.03        0.29      0.16 o 
   5   5   5       16.83       16.98      0.48 o 
   6   5   5        0.83        0.86      0.19 o 
   7   5   5        0.61        0.72      0.18 o 
   8   5   5        0.85        1.00      0.36 o 
   9   5   5        0.71        0.46      0.38 o 
  10   5   5        0.43        0.63      0.40 o 
  -6   6   5        0.27       -0.27      0.29 o 
  -5   6   5        1.71        1.52      0.33 o 
  -4   6   5       16.58       15.31      0.44 o 
  -3   6   5       41.32       41.09      0.75 o 
  -2   6   5       13.27       11.72      0.40 o 
  -1   6   5       83.79       82.69      1.07 o 
   0   6   5      367.75      375.01      2.78 o 
   1   6   5      788.25      759.24      5.66 o 
   2   6   5      153.67      146.10      1.32 o 
   3   6   5      962.95      967.26      8.07 o 
   4   6   5       19.61       23.20      0.80 o 
   5   6   5       10.82       13.93      0.75 o 
   6   6   5        4.22        4.49      0.33 o 
   7   6   5        7.51        7.08      0.35 o 
   8   6   5        1.76        1.88      0.40 o 
   9   6   5        0.00        0.10      0.37 o 
  -5   7   5        0.04       -0.55      0.53 o 
  -4   7   5        0.60        0.28      0.25 o 
  -3   7   5        2.12        1.32      0.29 o 
  -2   7   5       19.61       19.16      0.52 o 
  -1   7   5       12.11       12.68      0.45 o 
   0   7   5        0.49        0.35      0.20 o 
   1   7   5       99.27       93.52      1.71 o 
   2   7   5        0.05        0.20      0.17 o 
   3   7   5      353.13      368.44      3.58 o 
   4   7   5       10.12       10.61      0.57 o 
   5   7   5        3.26        3.03      0.49 o 
   6   7   5        9.68       10.45      0.49 o 
   7   7   5       37.54       37.29      0.80 o 
   8   7   5       10.21       12.10      0.63 o 
   9   7   5        0.13       -0.20      0.27 o 
  -4   8   5        0.01       -0.13      0.29 o 
  -3   8   5        3.43        4.55      0.55 o 
  -2   8   5        0.15        0.05      0.21 o 
  -1   8   5        0.13       -0.20      0.20 o 
   0   8   5        5.37        5.58      0.37 o 
   1   8   5       18.53       19.37      0.53 o 
   2   8   5       32.13       33.39      0.76 o 
   3   8   5        0.34        0.38      0.23 o 
   4   8   5       22.97       24.12      0.78 o 
   5   8   5        8.57        9.71      0.61 o 
   6   8   5        0.01       -0.28      0.23 o 
   7   8   5        0.50        0.60      0.25 o 
   8   8   5        7.88        9.10      0.64 o 
  -3   9   5        6.10        5.24      0.50 o 
  -2   9   5        8.82        9.02      0.49 o 
  -1   9   5        1.72        1.78      0.30 o 
   0   9   5       13.67       14.70      0.66 o 
   1   9   5        9.58        8.45      0.49 o 
   2   9   5        2.96        3.48      0.47 o 
   3   9   5        5.67        5.73      0.44 o 
   4   9   5        1.42        0.87      0.53 o 
   5   9   5        0.00       -0.13      0.26 o 
   6   9   5        0.84       -0.16      0.26 o 
   7   9   5        0.15        0.74      0.27 o 
   8   9   5        0.18       -0.48      0.32 o 
  -1  10   5        7.04        7.08      0.54 o 
   0  10   5       10.27       10.79      0.60 o 
   1  10   5       14.86       16.04      0.64 o 
   2  10   5        5.38        7.74      0.70 o 
   3  10   5       14.78       16.63      0.71 o 
   4  10   5       10.96       11.91      1.02 o 
   5  10   5        3.03        3.92      0.56 o 
   6  10   5        1.21        1.30      0.37 o 
  -4 -10   6        0.63        0.33      0.50 o 
  -3 -10   6        1.04        0.65      0.54 o 
  -2 -10   6        1.61        1.60      0.37 o 
  -1 -10   6        0.00        0.30      0.37 o 
   0 -10   6        0.03        0.74      0.62 o 
   1 -10   6        0.18       -0.07      0.30 o 
  -6  -9   6        0.02       -0.15      0.50 o 
  -5  -9   6        0.66        0.39      0.86 o 
  -4  -9   6        1.21        1.18      0.48 o 
  -3  -9   6        2.26        1.99      0.52 o 
  -2  -9   6        0.48        0.09      0.45 o 
  -1  -9   6       18.56       21.74      0.75 o 
   0  -9   6        3.85        4.86      0.82 o 
   1  -9   6        0.67        0.51      0.31 o 
   2  -9   6        6.55        8.45      0.54 o 
   3  -9   6        5.29        6.78      0.54 o 
  -7  -8   6        1.56        1.34      0.56 o 
  -6  -8   6        3.18        3.11      0.53 o 
  -5  -8   6        2.31        1.48      0.47 o 
  -4  -8   6        0.16       -0.11      0.37 o 
  -3  -8   6       10.98       11.34      0.86 o 
  -2  -8   6       15.44       12.70      0.92 o 
  -1  -8   6       11.30       12.82      0.70 o 
   0  -8   6        8.05        7.74      0.54 o 
   1  -8   6        9.75        8.81      0.53 o 
   2  -8   6        5.07        5.41      0.38 o 
   3  -8   6        2.89        3.35      0.31 o 
   4  -8   6        7.36        6.86      0.53 o 
  -8  -7   6        1.42        1.33      0.35 o 
  -7  -7   6        0.29        0.39      0.47 o 
  -6  -7   6        1.74        2.33      0.41 o 
  -5  -7   6        0.86        0.87      0.36 o 
  -4  -7   6        6.95        8.75      0.69 o 
  -3  -7   6       70.73       77.26      2.47 o 
  -2  -7   6       40.10       41.39      1.30 o 
  -1  -7   6       30.72       36.87      0.96 o 
   0  -7   6       56.58       63.94      0.93 o 
   1  -7   6        0.26        0.02      0.22 o 
   2  -7   6       27.39       31.32      0.64 o 
   3  -7   6        0.56        0.17      0.19 o 
   4  -7   6        2.58        2.33      0.27 o 
   5  -7   6        0.34        0.00      0.28 o 
   6  -7   6        4.76        4.58      0.82 o 
  -8  -6   6        0.10        0.37      0.54 o 
  -7  -6   6        0.65        0.52      0.26 o 
  -6  -6   6        0.08       -0.04      0.24 o 
  -5  -6   6        1.07        0.55      0.34 o 
  -4  -6   6        0.00       -0.04      0.25 o 
  -3  -6   6       53.31       60.12      1.56 o 
  -2  -6   6        0.08       -0.46      0.26 o 
  -1  -6   6      167.74      181.06      2.07 o 
   0  -6   6       58.56       51.32      0.75 o 
   1  -6   6       14.09       17.08      0.38 o 
   2  -6   6        2.45        2.75      0.26 o 
   3  -6   6        6.63        8.28      0.38 o 
   4  -6   6       19.70       19.25      0.49 o 
   5  -6   6        1.38        0.81      0.25 o 
   6  -6   6        1.47        1.83      0.46 o 
   7  -6   6        0.42        0.54      0.41 o 
  -8  -5   6        0.38       -0.02      0.18 o 
  -7  -5   6        1.11        1.55      0.26 o 
  -6  -5   6        0.57        0.84      0.22 o 
  -5  -5   6        0.19        0.24      0.14 o 
  -4  -5   6        2.09        2.27      0.29 o 
  -3  -5   6        2.32        1.68      0.27 o 
  -2  -5   6       20.23       21.13      0.82 o 
  -1  -5   6      215.94      206.96      2.19 o 
   0  -5   6      508.79      502.16      4.06 o 
   1  -5   6      111.45      108.93      1.03 o 
   2  -5   6      176.75      176.14      1.61 o 
   3  -5   6      109.95      114.28      1.21 o 
   4  -5   6       29.38       30.63      0.56 o 
   5  -5   6       13.39       13.09      0.45 o 
   6  -5   6        1.64        1.37      0.58 o 
   7  -5   6        0.19        0.24      0.32 o 
  -9  -4   6        0.10       -0.02      0.31 o 
  -8  -4   6        4.20        4.44      0.31 o 
  -7  -4   6        1.76        1.67      0.20 o 
  -6  -4   6        5.66        6.09      0.42 o 
  -5  -4   6        8.07        7.43      0.29 o 
  -4  -4   6        2.09        1.71      0.19 o 
  -3  -4   6       19.58       18.90      1.48 o 
  -2  -4   6        3.31        3.19      0.30 o 
  -1  -4   6        0.32        0.37      0.17 o 
   0  -4   6       29.85       27.32      0.36 o 
   1  -4   6        0.32        0.54      0.12 o 
   2  -4   6        0.08        0.09      0.12 o 
   3  -4   6       68.17       63.48      0.73 o 
   4  -4   6       19.02       18.30      0.36 o 
   5  -4   6        3.21        3.12      0.25 o 
   6  -4   6        0.63        0.01      0.25 o 
   7  -4   6        1.94        1.92      0.36 o 
   8  -4   6        0.00       -0.09      0.41 o 
  -9  -3   6        0.27        0.57      0.52 o 
  -8  -3   6        6.06        6.64      0.43 o 
  -7  -3   6        2.51        1.81      0.24 o 
  -6  -3   6        1.44        1.86      0.24 o 
  -5  -3   6       14.06       16.28      0.36 o 
  -4  -3   6        0.23        0.44      0.12 o 
  -3  -3   6       15.33       14.91      1.14 o 
  -2  -3   6      134.81      142.06      2.26 o 
  -1  -3   6      664.64      705.69      5.32 o 
   0  -3   6        2.67        3.01      0.14 o 
   1  -3   6        3.72        4.47      0.17 o 
   2  -3   6       63.40       71.17      0.97 o 
   3  -3   6        3.95        4.02      0.21 o 
   4  -3   6        5.03        4.50      0.22 o 
   5  -3   6        4.60        4.11      0.26 o 
   6  -3   6        2.02        2.09      0.31 o 
   7  -3   6        0.98        0.85      0.38 o 
   8  -3   6        0.13       -0.14      0.35 o 
   9  -3   6        0.22        0.34      0.57 o 
  -9  -2   6        0.09       -0.06      0.26 o 
  -8  -2   6        0.81        0.41      0.25 o 
  -7  -2   6        0.86        0.47      0.22 o 
  -6  -2   6        0.00        0.05      0.17 o 
  -5  -2   6        0.05        0.20      0.16 o 
  -4  -2   6       22.31       19.72      0.46 o 
  -3  -2   6       66.50       66.28      0.99 o 
  -2  -2   6      318.06      326.77      3.54 o 
  -1  -2   6      176.74      202.01      1.66 o 
   0  -2   6      633.82      650.93      4.48 o 
   1  -2   6       28.20       25.11      0.32 o 
   2  -2   6      146.85      161.03      1.25 o 
   3  -2   6       29.06       38.39      0.51 o 
   4  -2   6       10.54       12.36      0.32 o 
   5  -2   6        2.44        2.25      0.27 o 
   6  -2   6        0.06        0.22      0.20 o 
   7  -2   6        0.43        0.42      0.31 o 
   8  -2   6        2.58        3.18      0.47 o 
   9  -2   6        0.15       -0.52      0.34 o 
  -9  -1   6        0.01       -0.15      0.27 o 
  -8  -1   6        0.13        0.21      0.25 o 
  -7  -1   6        3.79        3.44      0.78 o 
  -6  -1   6        0.42        0.77      0.23 o 
  -5  -1   6        2.33        3.01      0.25 o 
  -4  -1   6       14.74       20.26      0.66 o 
  -3  -1   6       10.46       11.61      0.66 o 
  -2  -1   6        7.83        8.47      0.25 o 
  -1  -1   6        0.27        0.18      0.07 o 
   0  -1   6      427.50      448.35      2.89 o 
   1  -1   6      356.85      350.82      2.72 o 
   2  -1   6       52.71       51.11      0.63 o 
   3  -1   6       27.45       33.03      0.45 o 
   4  -1   6        0.81        0.58      0.11 o 
   5  -1   6        4.74        4.54      0.28 o 
   6  -1   6        0.04       -0.16      0.23 o 
   7  -1   6        0.29        0.23      0.27 o 
   8  -1   6        0.88        0.51      0.40 o 
   9  -1   6        1.01        0.71      0.35 o 
  -9   0   6        0.53        0.12      0.33 o 
  -8   0   6        0.93        1.29      0.30 o 
  -7   0   6        0.06        0.07      0.22 o 
  -6   0   6        4.82        4.51      0.34 o 
  -5   0   6        2.80        4.20      0.30 o 
  -4   0   6        2.08        2.14      0.35 o 
  -2   0   6       18.68       17.88      0.74 o 
  -1   0   6      181.31      178.06      1.24 o 
   0   0   6      541.73      551.10      3.49 o 
   1   0   6      689.40      643.75      3.79 o 
   2   0   6      134.42      133.41      1.09 o 
   3   0   6       27.44       32.29      0.42 o 
   4   0   6       24.52       21.77      0.52 o 
   5   0   6        0.61        0.50      0.14 o 
   6   0   6        4.14        3.79      0.36 o 
   7   0   6        6.42        6.22      0.47 o 
   8   0   6        1.16        0.77      0.43 o 
   9   0   6        0.82        0.61      0.39 o 
  10   0   6        0.13       -0.02      0.63 o 
  -8   1   6        1.39        1.05      0.32 o 
  -7   1   6        0.76        0.78      0.37 o 
  -6   1   6        0.22        0.11      0.21 o 
  -5   1   6        2.96        3.63      0.31 o 
  -4   1   6        6.66        7.29      0.47 o 
  -3   1   6       13.78       12.66      0.38 o 
  -2   1   6      398.17      404.42      2.91 o 
  -1   1   6      102.30      110.05      0.88 o 
   0   1   6     1378.09     1529.97     10.39 o 
   1   1   6      246.10      270.54      2.01 o 
   2   1   6        3.53        2.69      0.13 o 
   3   1   6        2.50        2.83      0.15 o 
   4   1   6        7.19        8.85      0.35 o 
   5   1   6        0.50        0.94      0.43 o 
   6   1   6        3.24        4.08      0.73 o 
   7   1   6        0.01       -0.07      0.20 o 
   8   1   6        1.21        1.29      0.30 o 
   9   1   6        0.82        0.59      0.30 o 
  10   1   6        0.30        0.24      0.45 o 
  -8   2   6        0.13       -0.19      0.30 o 
  -7   2   6        0.35       -0.10      0.26 o 
  -6   2   6        0.43        0.16      0.24 o 
  -5   2   6        0.32       -0.10      0.19 o 
  -4   2   6       11.27       12.31      0.83 o 
  -3   2   6        7.67        9.79      0.34 o 
  -2   2   6       37.67       40.75      0.54 o 
  -1   2   6      184.33      198.06      1.47 o 
   0   2   6     1567.96     1722.27     10.52 o 
   1   2   6      343.12      396.60      2.76 o 
   2   2   6       20.67       19.71      0.32 o 
   3   2   6      193.57      210.40      1.76 o 
   4   2   6      180.04      202.34      2.36 o 
   5   2   6       33.42       33.56      1.62 o 
   6   2   6        0.42        0.52      0.20 o 
   7   2   6        0.11        0.26      0.30 o 
   8   2   6        0.97        0.46      0.30 o 
   9   2   6        0.00       -0.34      0.22 o 
  10   2   6        0.55        0.41      0.45 o 
  -8   3   6        0.16        0.22      0.37 o 
  -7   3   6        0.21       -0.24      0.30 o 
  -6   3   6        1.90        2.16      0.36 o 
  -5   3   6        8.92       12.08      0.63 o 
  -4   3   6        2.51        2.96      0.25 o 
  -3   3   6        4.46        5.78      0.28 o 
  -2   3   6        9.59       10.92      0.32 o 
  -1   3   6       13.40       15.60      0.26 o 
   0   3   6        4.77        3.73      0.18 o 
   1   3   6      363.74      430.38      2.33 o 
   2   3   6      346.03      366.56      2.57 o 
   3   3   6        1.18        1.51      0.12 o 
   4   3   6      152.72      178.75      1.80 o 
   5   3   6       55.99       61.41      2.17 o 
   6   3   6        0.42        0.66      0.32 o 
   7   3   6        8.30        8.51      0.44 o 
   8   3   6        0.02        0.14      0.21 o 
   9   3   6        9.88       11.94      0.75 o 
  10   3   6        6.50        6.77      0.77 o 
  -7   4   6        0.01       -0.42      0.34 o 
  -6   4   6        0.49       -0.02      0.31 o 
  -5   4   6       11.17        9.19      0.57 o 
  -4   4   6        0.95        1.33      0.31 o 
  -3   4   6       21.90       22.53      0.45 o 
  -2   4   6        0.09        0.31      0.11 o 
  -1   4   6        0.53        0.46      0.10 o 
   0   4   6        5.30        3.88      0.22 o 
   1   4   6      254.45      245.99      1.53 o 
   2   4   6        0.04        0.22      0.08 o 
   3   4   6       45.74       46.79      0.51 o 
   4   4   6        9.22        8.29      0.60 o 
   5   4   6        3.66        3.50      0.28 o 
   6   4   6        7.83       10.12      0.44 o 
   7   4   6        7.17        6.64      0.45 o 
   8   4   6        2.40        3.22      0.37 o 
   9   4   6       10.37       11.15      0.82 o 
  10   4   6        8.32        8.47      0.81 o 
  -6   5   6        5.50        5.10      0.54 o 
  -5   5   6       20.14       22.37      0.67 o 
  -4   5   6        0.01       -0.02      0.25 o 
  -3   5   6       49.30       50.81      0.69 o 
  -2   5   6      161.23      159.51      1.25 o 
  -1   5   6      724.30      702.84      4.31 o 
   0   5   6      132.52      122.82      1.25 o 
   1   5   6      831.56      822.60      5.60 o 
   2   5   6       19.12       17.03      0.37 o 
   3   5   6       32.48       33.17      0.75 o 
   4   5   6        1.11        1.02      0.22 o 
   5   5   6        0.06       -0.14      0.16 o 
   6   5   6        0.03       -0.12      0.26 o 
   7   5   6        0.01       -0.07      0.20 o 
   8   5   6        0.81        0.34      0.39 o 
   9   5   6        0.01       -0.04      0.38 o 
  10   5   6        1.58        0.56      0.44 o 
  -6   6   6        0.02        0.59      0.32 o 
  -5   6   6        1.72        1.79      0.33 o 
  -4   6   6        3.78        4.31      0.52 o 
  -3   6   6       16.09       18.25      0.53 o 
  -2   6   6       12.40       12.18      0.36 o 
  -1   6   6      319.70      299.14      2.80 o 
   0   6   6        1.10        1.32      0.23 o 
   1   6   6     1048.17     1068.53      7.22 o 
   2   6   6       58.92       53.79      0.71 o 
   3   6   6       91.96       91.60      1.61 o 
   4   6   6       47.25       51.86      1.04 o 
   5   6   6      169.38      179.62      2.25 o 
   6   6   6       19.70       17.64      0.57 o 
   7   6   6        0.28       -0.19      0.18 o 
   8   6   6        1.34        1.00      0.48 o 
   9   6   6        0.01       -0.32      0.40 o 
  -5   7   6        0.58        0.79      0.65 o 
  -4   7   6        1.09        1.53      0.40 o 
  -3   7   6        0.04        0.27      0.27 o 
  -2   7   6        1.44        1.58      0.27 o 
  -1   7   6        8.63        9.22      0.42 o 
   0   7   6       41.78       41.31      0.78 o 
   1   7   6        5.01        4.83      0.29 o 
   2   7   6       24.62       25.21      0.50 o 
   3   7   6        8.77        8.26      0.54 o 
   4   7   6        0.01        0.51      0.27 o 
   5   7   6        7.67        7.64      0.49 o 
   6   7   6       56.99       59.35      1.12 o 
   7   7   6        0.01       -0.35      0.23 o 
   8   7   6        5.95        3.65      0.80 o 
   9   7   6        1.11        1.16      0.49 o 
  -4   8   6        3.29        2.85      0.36 o 
  -3   8   6        0.32        0.24      0.30 o 
  -2   8   6        5.00        5.92      0.37 o 
  -1   8   6        6.06        4.87      0.35 o 
   0   8   6        0.41        0.54      0.21 o 
   1   8   6       10.24       10.41      0.52 o 
   2   8   6       10.72       10.99      0.42 o 
   3   8   6        5.49        6.09      0.41 o 
   4   8   6        1.63        1.53      0.33 o 
   5   8   6        7.32        6.90      0.51 o 
   6   8   6        7.55        6.83      0.49 o 
   7   8   6        0.02       -0.02      0.23 o 
   8   8   6        3.98        3.97      0.61 o 
  -2   9   6       14.10       15.43      0.69 o 
  -1   9   6       17.19       18.49      0.59 o 
   0   9   6        9.48       12.01      0.58 o 
   1   9   6       10.87       12.26      0.57 o 
   2   9   6       15.47       17.14      0.50 o 
   3   9   6        8.01       10.23      0.55 o 
   4   9   6        0.15        0.02      0.30 o 
   5   9   6        2.88        3.07      0.42 o 
   6   9   6        0.27        0.28      0.29 o 
   7   9   6        0.27        0.22      0.36 o 
  -1  10   6        0.89        0.30      0.45 o 
   0  10   6        4.29        4.87      0.47 o 
   1  10   6       12.97       13.93      0.63 o 
   2  10   6        3.24        3.92      0.58 o 
   3  10   6        2.67        2.99      0.41 o 
   4  10   6        8.22       10.03      0.58 o 
   5  10   6        0.08        0.17      0.36 o 
   6  10   6        6.13        6.65      0.58 o 
  -3 -10   7        4.75        4.05      0.72 o 
  -2 -10   7        1.54        2.69      0.57 o 
  -1 -10   7        0.03       -0.40      0.43 o 
   0 -10   7        0.64        1.43      0.68 o 
  -5  -9   7        0.91        1.71      0.52 o 
  -4  -9   7        1.56        0.83      0.50 o 
  -3  -9   7        4.83        5.29      1.04 o 
  -2  -9   7        5.85        5.54      0.76 o 
  -1  -9   7        4.94        4.14      0.44 o 
   0  -9   7        2.52        2.62      0.73 o 
   1  -9   7        4.83        5.90      0.48 o 
   2  -9   7        8.02        9.18      0.59 o 
  -6  -8   7        0.11       -0.20      0.71 o 
  -5  -8   7       13.73       14.59      1.63 o 
  -4  -8   7        9.10        9.36      0.80 o 
  -3  -8   7        4.01        3.01      0.62 o 
  -2  -8   7       16.60       20.48      1.04 o 
  -1  -8   7        0.19        0.29      0.32 o 
   0  -8   7       18.80       20.31      0.77 o 
   1  -8   7        0.30       -0.06      0.26 o 
   2  -8   7       11.22       11.84      0.70 o 
   3  -8   7        0.06        0.21      0.31 o 
   4  -8   7        5.10        4.81      0.48 o 
  -7  -7   7        0.00        0.05      0.44 o 
  -6  -7   7        0.21        0.85      0.36 o 
  -5  -7   7       21.12       23.00      0.95 o 
  -4  -7   7        0.91        0.49      0.39 o 
  -3  -7   7       36.49       40.33      1.30 o 
  -2  -7   7        3.22        1.18      0.49 o 
  -1  -7   7        0.98        0.83      0.34 o 
   0  -7   7        5.38        5.71      0.37 o 
   1  -7   7        1.21        1.67      0.25 o 
   2  -7   7        8.05        7.56      0.38 o 
   3  -7   7        5.41        4.80      0.34 o 
   4  -7   7        4.11        3.99      0.30 o 
   5  -7   7        0.20        0.02      0.27 o 
  -8  -6   7        0.00       -0.01      0.25 o 
  -7  -6   7        0.00        0.15      0.25 o 
  -6  -6   7        0.17        0.12      0.25 o 
  -5  -6   7        4.22        5.42      0.85 o 
  -4  -6   7        7.46        7.81      0.52 o 
  -3  -6   7       66.25       68.16      1.34 o 
  -2  -6   7      192.24      202.80      3.99 o 
  -1  -6   7       70.70       72.34      1.57 o 
   0  -6   7       62.00       68.06      0.88 o 
   1  -6   7       55.34       56.88      0.71 o 
   2  -6   7       39.63       36.76      0.89 o 
   3  -6   7        9.38        9.27      0.41 o 
   4  -6   7        0.15        0.08      0.21 o 
   5  -6   7        0.03        0.17      0.23 o 
   6  -6   7        2.93        3.18      0.34 o 
  -8  -5   7        0.55        0.52      0.27 o 
  -7  -5   7        1.14        0.87      0.53 o 
  -6  -5   7        0.35        0.25      0.22 o 
  -5  -5   7        5.40        4.52      0.37 o 
  -4  -5   7        0.88        0.63      0.25 o 
  -3  -5   7        7.01        7.19      0.94 o 
  -2  -5   7       73.51       76.68      1.35 o 
  -1  -5   7       12.03       12.28      0.48 o 
   0  -5   7        5.20        6.19      0.33 o 
   1  -5   7       94.73       85.99      0.89 o 
   2  -5   7       60.21       62.89      0.79 o 
   3  -5   7       15.73       14.67      0.46 o 
   4  -5   7        0.09        0.03      0.17 o 
   5  -5   7        7.60        7.78      0.41 o 
   6  -5   7        0.09       -0.05      0.40 o 
   7  -5   7        5.10        5.31      0.52 o 
  -8  -4   7        0.54        0.80      0.21 o 
  -7  -4   7        2.88        2.96      0.38 o 
  -6  -4   7        0.55        0.58      0.18 o 
  -5  -4   7        4.54        2.90      0.23 o 
  -4  -4   7       15.89       16.14      1.03 o 
  -3  -4   7       73.35       70.49      1.19 o 
  -2  -4   7        3.97        2.63      0.31 o 
  -1  -4   7        0.83        2.06      0.24 o 
   0  -4   7        7.28        9.15      0.31 o 
   1  -4   7        2.80        3.75      0.21 o 
   2  -4   7       17.93       15.03      0.37 o 
   3  -4   7       10.58        8.82      0.31 o 
   4  -4   7        4.77        4.33      0.23 o 
   5  -4   7        5.39        4.21      0.28 o 
   6  -4   7        0.00       -0.18      0.25 o 
   7  -4   7        1.93        2.96      0.44 o 
   8  -4   7        0.28        0.25      0.47 o 
  -8  -3   7        0.03       -0.05      0.19 o 
  -7  -3   7        0.06        0.18      0.26 o 
  -6  -3   7        0.08       -0.13      0.17 o 
  -5  -3   7        8.58        9.59      0.34 o 
  -4  -3   7       58.46       59.54      1.00 o 
  -3  -3   7       66.19       73.58      2.62 o 
  -2  -3   7       70.76       69.57      1.13 o 
  -1  -3   7        8.20        8.65      0.24 o 
   0  -3   7       86.26       98.31      0.80 o 
   1  -3   7        9.63       12.94      0.26 o 
   2  -3   7       28.79       34.05      0.51 o 
   3  -3   7        1.27        0.95      0.14 o 
   4  -3   7        0.32        0.28      0.12 o 
   5  -3   7        0.77        0.78      0.19 o 
   6  -3   7        1.35        1.30      0.28 o 
   7  -3   7        0.42       -0.02      0.25 o 
   8  -3   7        0.74        0.26      0.41 o 
  -8  -2   7        0.15        0.24      0.26 o 
  -7  -2   7        0.25        0.07      0.22 o 
  -6  -2   7        1.23        1.60      0.28 o 
  -5  -2   7       13.84       16.78      0.49 o 
  -4  -2   7       16.10       16.84      0.43 o 
  -3  -2   7        2.88        2.69      0.71 o 
  -2  -2   7      166.75      167.32      1.51 o 
  -1  -2   7      338.48      343.57      2.50 o 
   0  -2   7        6.98        5.46      0.23 o 
   1  -2   7       26.98       34.82      0.44 o 
   2  -2   7        6.31        7.70      0.28 o 
   3  -2   7        8.23       10.74      0.30 o 
   4  -2   7        9.01        8.54      0.23 o 
   5  -2   7        6.17        5.55      0.27 o 
   6  -2   7       21.44       22.50      0.64 o 
   7  -2   7        5.06        4.79      0.52 o 
   8  -2   7        1.22        0.95      0.39 o 
   9  -2   7        1.34        1.32      0.44 o 
  -8  -1   7        1.59        1.21      0.32 o 
  -7  -1   7        0.35        0.01      0.29 o 
  -6  -1   7        0.87        1.16      0.24 o 
  -5  -1   7        7.23        9.15      0.40 o 
  -4  -1   7        5.36        4.57      0.30 o 
  -3  -1   7       40.45       38.57      1.76 o 
  -2  -1   7       67.94       61.13      1.05 o 
  -1  -1   7       61.49       53.49      0.57 o 
   0  -1   7       35.50       33.09      0.41 o 
   1  -1   7       13.54       16.09      0.36 o 
   2  -1   7       19.69       14.87      0.27 o 
   3  -1   7        7.80        7.70      0.22 o 
   4  -1   7       10.79       11.86      0.31 o 
   5  -1   7       17.02       14.01      0.45 o 
   6  -1   7        0.58        0.67      0.27 o 
   7  -1   7        2.53        2.66      0.41 o 
   8  -1   7        0.15       -0.20      0.30 o 
   9  -1   7        7.74        8.63      0.67 o 
  -8   0   7        1.20        1.13      0.33 o 
  -7   0   7        0.21        0.58      0.26 o 
  -6   0   7        1.62        0.95      0.24 o 
  -5   0   7        8.48        8.61      0.41 o 
  -4   0   7      121.77      127.54      1.75 o 
  -2   0   7      108.31      115.04      1.22 o 
  -1   0   7      289.04      275.57      2.72 o 
   0   0   7        3.63        4.18      0.17 o 
   1   0   7        1.79        1.48      0.14 o 
   2   0   7        0.44        0.27      0.07 o 
   3   0   7       18.79       15.64      0.24 o 
   4   0   7       34.48       35.37      0.47 o 
   5   0   7        0.92        0.70      0.17 o 
   6   0   7        0.21        0.58      0.26 o 
   7   0   7        2.22        1.00      0.38 o 
   8   0   7        1.96        1.88      0.38 o 
   9   0   7        2.82        2.68      0.43 o 
  -8   1   7        0.00        0.20      0.31 o 
  -7   1   7        0.37        0.42      0.28 o 
  -6   1   7        3.03        2.72      0.33 o 
  -5   1   7        0.07       -0.14      0.19 o 
  -4   1   7       53.95       56.99      0.97 o 
  -3   1   7       64.30       60.28      0.80 o 
  -2   1   7      623.15      661.52      4.65 o 
  -1   1   7       36.71       36.65      0.44 o 
   0   1   7       16.67       16.80      0.25 o 
   1   1   7      136.85      144.74      1.21 o 
   2   1   7       24.54       36.79      0.42 o 
   3   1   7      238.37      230.90      1.78 o 
   4   1   7        0.36        0.18      0.11 o 
   5   1   7        0.85        0.46      0.19 o 
   6   1   7        5.68        5.02      0.40 o 
   7   1   7        8.79       10.49      0.55 o 
   8   1   7        0.83        0.26      0.29 o 
   9   1   7        1.96        1.39      0.54 o 
  10   1   7        3.06        2.95      0.61 o 
  -8   2   7        0.04        0.05      0.34 o 
  -7   2   7        2.17        2.85      0.40 o 
  -6   2   7        0.65        0.21      0.27 o 
  -5   2   7        0.82        1.44      0.32 o 
  -4   2   7        0.08        0.02      0.19 o 
  -3   2   7       39.22       43.81      0.70 o 
  -2   2   7       31.10       34.37      0.45 o 
  -1   2   7      169.53      194.09      1.44 o 
   0   2   7      461.51      492.65      2.68 o 
   1   2   7       29.10       31.27      0.41 o 
   2   2   7      478.37      541.96      3.78 o 
   3   2   7       17.22       14.91      0.32 o 
   4   2   7       62.98       66.45      0.89 o 
   5   2   7        3.33        4.23      0.33 o 
   6   2   7        4.36        4.52      0.37 o 
   7   2   7        9.01        9.97      0.76 o 
   8   2   7       25.68       26.05      0.81 o 
   9   2   7       14.99       15.31      0.65 o 
  10   2   7        0.98        0.60      0.96 o 
  -7   3   7        8.09        7.36      0.58 o 
  -6   3   7        0.19       -0.31      0.29 o 
  -5   3   7        2.92        2.59      0.36 o 
  -4   3   7        0.12       -0.09      0.19 o 
  -3   3   7        0.00        0.02      0.12 o 
  -2   3   7       16.41       17.38      0.35 o 
  -1   3   7      330.53      338.54      2.56 o 
   0   3   7       11.49       12.61      0.30 o 
   1   3   7       51.88       51.70      0.47 o 
   2   3   7        1.21        1.66      0.13 o 
   3   3   7      163.82      160.95      1.35 o 
   4   3   7       15.93       15.10      0.56 o 
   5   3   7       30.24       31.30      0.73 o 
   6   3   7        5.23        6.43      0.59 o 
   7   3   7       66.77       69.89      1.67 o 
   8   3   7       49.38       49.97      1.07 o 
   9   3   7        8.38        7.33      0.85 o 
  -7   4   7        9.55       10.13      0.76 o 
  -6   4   7        0.05       -0.24      0.45 o 
  -5   4   7       11.41       13.39      1.42 o 
  -4   4   7       17.46       17.67      0.81 o 
  -3   4   7      306.37      322.25      2.89 o 
  -2   4   7      102.13       98.98      0.85 o 
  -1   4   7      128.50      140.03      1.28 o 
   0   4   7       12.71       10.96      0.30 o 
   1   4   7       22.93       20.37      0.31 o 
   2   4   7       72.57       71.92      0.78 o 
   3   4   7       50.11       47.87      0.56 o 
   4   4   7        6.35        6.57      0.28 o 
   5   4   7        0.38        0.30      0.18 o 
   6   4   7       13.26       12.39      0.55 o 
   7   4   7        3.44        2.96      0.53 o 
   8   4   7       15.91       15.29      0.62 o 
   9   4   7        0.47       -0.11      0.42 o 
  10   4   7       15.75       14.75      0.97 o 
  -6   5   7        0.01       -0.01      0.36 o 
  -5   5   7        8.42       10.32      0.54 o 
  -4   5   7       11.87       12.38      0.54 o 
  -3   5   7      347.60      329.09      2.72 o 
  -2   5   7        2.92        2.91      0.23 o 
  -1   5   7      977.13      985.45      6.37 o 
   0   5   7       82.58       78.51      0.82 o 
   1   5   7      264.28      258.41      2.05 o 
   2   5   7       85.61       85.08      1.14 o 
   3   5   7      282.15      280.21      2.33 o 
   4   5   7        3.65        2.76      0.30 o 
   5   5   7        3.16        3.32      0.31 o 
   6   5   7        0.94        1.13      0.24 o 
   7   5   7        1.42        1.56      0.85 o 
   8   5   7        0.27        0.60      0.26 o 
   9   5   7        0.81        0.07      0.39 o 
  10   5   7        0.49       -0.16      0.42 o 
  -5   6   7        0.12        0.36      0.31 o 
  -4   6   7        0.00       -0.09      0.26 o 
  -3   6   7        2.43        1.72      0.22 o 
  -2   6   7       27.82       27.93      0.58 o 
  -1   6   7       77.96       75.02      1.06 o 
   0   6   7        5.74        6.53      0.32 o 
   1   6   7       14.19       14.30      0.37 o 
   2   6   7        0.00       -0.19      0.16 o 
   3   6   7       83.39       95.49      1.04 o 
   4   6   7      136.58      125.44      1.79 o 
   5   6   7        0.00       -0.03      0.25 o 
   6   6   7        7.62        6.67      0.43 o 
   7   6   7        1.12        0.67      0.23 o 
   8   6   7       13.74       16.33      0.64 o 
   9   6   7        0.85        0.43      0.46 o 
  -5   7   7        0.18       -0.38      0.60 o 
  -4   7   7        0.80        0.55      0.60 o 
  -3   7   7        4.20        3.98      0.39 o 
  -2   7   7        0.91        0.56      0.21 o 
  -1   7   7        7.69        8.27      0.39 o 
   0   7   7       18.00       18.74      0.52 o 
   1   7   7       25.49       27.18      0.49 o 
   2   7   7       16.14       17.74      0.44 o 
   3   7   7       46.10       46.25      0.88 o 
   4   7   7      105.19      105.58      1.68 o 
   5   7   7        3.94        5.33      0.43 o 
   6   7   7        5.51        5.31      0.42 o 
   7   7   7        0.36        0.14      0.23 o 
   8   7   7       21.38       21.16      0.71 o 
   9   7   7        1.77        2.05      0.59 o 
  -3   8   7        6.42        6.02      0.49 o 
  -2   8   7        6.87        7.31      0.52 o 
  -1   8   7        7.03        8.40      0.52 o 
   0   8   7        5.71        6.72      0.38 o 
   1   8   7        5.78        6.75      0.41 o 
   2   8   7        4.87        4.59      0.29 o 
   3   8   7        5.17        5.12      0.59 o 
   4   8   7        3.96        5.12      0.41 o 
   5   8   7        0.77        1.60      0.34 o 
   6   8   7        1.94        1.37      0.31 o 
   7   8   7        0.01       -0.23      0.23 o 
   8   8   7        1.30        0.50      0.25 o 
  -2   9   7       10.51       10.73      0.63 o 
  -1   9   7       11.81       12.96      0.53 o 
   0   9   7        8.85       10.12      0.56 o 
   1   9   7        3.33        4.18      0.38 o 
   2   9   7       19.24       21.62      0.72 o 
   3   9   7        0.04       -0.17      0.26 o 
   4   9   7        4.34        5.14      0.43 o 
   5   9   7        0.00        0.24      0.31 o 
   6   9   7        0.12        0.18      0.29 o 
   7   9   7        0.16       -0.40      0.24 o 
   0  10   7        0.16       -0.52      0.29 o 
   1  10   7        7.12        7.15      0.50 o 
   2  10   7        4.38        4.80      0.81 o 
   3  10   7        0.55        1.22      0.35 o 
   4  10   7       10.47       11.09      0.62 o 
   5  10   7        1.65        2.30      0.46 o 
   6  10   7        2.30        2.08      0.42 o 
  -4  -9   8        4.36        4.46      0.68 o 
  -3  -9   8        0.47        0.49      0.48 o 
  -2  -9   8        5.21        6.03      0.80 o 
  -1  -9   8        0.06        0.30      0.37 o 
   0  -9   8       11.00       11.41      0.82 o 
   1  -9   8        0.44        0.26      0.31 o 
   2  -9   8        2.45        2.33      0.39 o 
  -6  -8   8        0.28        1.63      0.48 o 
  -5  -8   8        6.40        6.60      0.70 o 
  -4  -8   8        0.00       -0.08      0.41 o 
  -3  -8   8        0.02       -0.48      0.40 o 
  -2  -8   8        6.33        7.45      1.24 o 
  -1  -8   8        0.38        0.49      0.43 o 
   0  -8   8        0.01       -0.09      0.21 o 
   1  -8   8        2.63        2.72      0.37 o 
   2  -8   8        3.54        3.01      0.41 o 
   3  -8   8        0.04       -0.28      0.24 o 
   4  -8   8        0.25        0.07      0.46 o 
  -7  -7   8        2.12        2.46      0.45 o 
  -6  -7   8        1.44        0.73      0.38 o 
  -5  -7   8       12.48       13.01      1.67 o 
  -4  -7   8       33.09       34.16      1.20 o 
  -3  -7   8       15.39       15.99      0.91 o 
  -2  -7   8        4.04        4.64      0.62 o 
  -1  -7   8       14.00       14.41      0.72 o 
   0  -7   8       13.59       11.28      0.56 o 
   1  -7   8        0.77        0.60      0.29 o 
   2  -7   8        0.30        0.28      0.20 o 
   3  -7   8        0.06       -0.17      0.21 o 
   4  -7   8        8.42        9.02      0.41 o 
   5  -7   8        0.12        0.28      0.30 o 
  -7  -6   8        0.25        0.34      0.30 o 
  -6  -6   8        1.48        1.31      0.35 o 
  -5  -6   8        4.05        3.96      0.80 o 
  -4  -6   8       43.81       50.09      1.40 o 
  -3  -6   8       20.15       22.24      1.69 o 
  -2  -6   8        3.45        4.71      0.49 o 
  -1  -6   8       52.39       48.23      0.97 o 
   0  -6   8       61.93       63.91      0.93 o 
   1  -6   8       22.37       23.40      0.55 o 
   2  -6   8        2.63        3.18      0.28 o 
   3  -6   8       13.62       14.18      0.65 o 
   4  -6   8        0.07       -0.09      0.19 o 
   5  -6   8        8.79        9.20      0.57 o 
   6  -6   8        9.87       10.32      0.48 o 
  -8  -5   8        0.10        0.35      0.32 o 
  -7  -5   8        1.51        1.86      0.31 o 
  -6  -5   8        0.93        1.11      0.28 o 
  -5  -5   8        3.60        3.21      0.36 o 
  -4  -5   8        4.05        3.77      0.37 o 
  -3  -5   8        1.98        2.61      0.35 o 
  -2  -5   8        0.27        0.38      0.25 o 
  -1  -5   8       17.64       20.38      0.61 o 
   0  -5   8       36.97       37.29      0.61 o 
   1  -5   8        2.20        1.67      0.18 o 
   2  -5   8        2.69        2.34      0.22 o 
   3  -5   8        2.44        1.89      0.24 o 
   4  -5   8        0.00       -0.13      0.20 o 
   5  -5   8        7.53        9.28      0.46 o 
   6  -5   8        0.94        0.98      0.41 o 
   7  -5   8        8.63       11.51      0.94 o 
  -8  -4   8        0.08        0.18      0.20 o 
  -7  -4   8        1.22        1.31      0.23 o 
  -6  -4   8        7.33        6.51      0.40 o 
  -5  -4   8       10.32        9.63      1.65 o 
  -4  -4   8        4.88        4.70      0.38 o 
  -3  -4   8        0.44        0.33      0.22 o 
  -2  -4   8        7.51        9.52      1.03 o 
  -1  -4   8        0.21        0.02      0.18 o 
   0  -4   8        7.76       11.92      0.39 o 
   1  -4   8        0.56        0.01      0.13 o 
   2  -4   8        0.17       -0.17      0.14 o 
   3  -4   8        0.07       -0.21      0.14 o 
   4  -4   8        2.59        2.67      0.21 o 
   5  -4   8        1.19        0.74      0.18 o 
   6  -4   8        2.58        1.72      0.33 o 
   7  -4   8        1.36        1.74      0.56 o 
   8  -4   8        3.30        4.59      0.50 o 
  -8  -3   8        0.00       -0.19      0.23 o 
  -7  -3   8        2.77        3.64      0.29 o 
  -6  -3   8        5.74        4.92      0.30 o 
  -5  -3   8        1.39        1.43      0.21 o 
  -4  -3   8       24.09       22.83      0.60 o 
  -3  -3   8       82.49       87.53      1.36 o 
  -2  -3   8        2.19        3.48      0.33 o 
  -1  -3   8       13.12       17.09      0.34 o 
   0  -3   8        0.00       -0.02      0.09 o 
   1  -3   8        1.21        1.35      0.15 o 
   2  -3   8       31.81       30.18      0.50 o 
   3  -3   8       29.28       26.36      0.42 o 
   4  -3   8       54.57       54.20      0.66 o 
   5  -3   8       17.46       13.44      0.36 o 
   6  -3   8       10.55        8.63      0.50 o 
   7  -3   8        0.59        0.37      0.28 o 
   8  -3   8        1.81        1.46      0.46 o 
  -8  -2   8        0.03        0.05      0.26 o 
  -7  -2   8        0.02       -0.28      0.22 o 
  -6  -2   8        2.34        1.11      0.39 o 
  -5  -2   8        3.13        2.32      0.24 o 
  -4  -2   8        0.01        0.28      0.28 o 
  -3  -2   8        9.56       10.12      1.17 o 
  -2  -2   8        7.99        7.80      0.33 o 
  -1  -2   8        2.20        2.54      0.15 o 
   0  -2   8        1.79        2.31      0.14 o 
   1  -2   8       27.94       32.73      0.39 o 
   2  -2   8        9.17       10.47      0.33 o 
   3  -2   8       16.12       12.57      0.29 o 
   4  -2   8        7.59        6.97      0.24 o 
   5  -2   8        3.57        3.26      0.22 o 
   6  -2   8        0.07       -0.18      0.37 o 
   7  -2   8       17.38       19.43      0.87 o 
   8  -2   8        4.61        5.26      0.59 o 
   9  -2   8        1.34        1.07      0.51 o 
  -8  -1   8        0.12        0.21      0.28 o 
  -7  -1   8        1.35        1.01      0.29 o 
  -6  -1   8       22.95       24.07      0.67 o 
  -5  -1   8        4.46        3.89      0.32 o 
  -4  -1   8        5.01        5.16      0.70 o 
  -3  -1   8       53.54       46.54      0.92 o 
  -2  -1   8        0.06        0.04      0.13 o 
  -1  -1   8        0.96        0.80      0.11 o 
   0  -1   8        3.11        5.05      0.19 o 
   1  -1   8       22.45       20.81      0.33 o 
   2  -1   8       60.49       51.82      0.66 o 
   3  -1   8        6.70        6.90      0.26 o 
   4  -1   8        6.82        5.51      0.32 o 
   5  -1   8        0.18       -0.36      0.20 o 
   6  -1   8        7.85        5.77      0.38 o 
   7  -1   8       11.05       10.06      0.88 o 
   8  -1   8       10.34       10.59      0.73 o 
   9  -1   8        0.43        0.90      0.40 o 
  -8   0   8        0.48        0.27      0.32 o 
  -7   0   8        0.22        0.51      0.39 o 
  -6   0   8       31.40       30.69      1.01 o 
  -5   0   8        5.46        4.17      0.44 o 
  -4   0   8       93.79       89.83      1.79 o 
  -3   0   8        0.95        0.39      0.30 o 
  -2   0   8        5.45        7.65      0.42 o 
  -1   0   8       26.04       27.36      0.36 o 
   0   0   8        7.21        5.11      0.19 o 
   1   0   8      186.34      182.94      1.39 o 
   2   0   8       72.65       63.85      0.69 o 
   3   0   8        2.14        2.07      0.15 o 
   4   0   8       10.18        9.46      0.28 o 
   5   0   8       37.57       38.99      0.96 o 
   6   0   8        0.00       -0.57      0.28 o 
   7   0   8        1.82        1.16      0.35 o 
   8   0   8       24.13       23.21      0.88 o 
   9   0   8        0.67        1.07      0.38 o 
  -8   1   8        0.21        0.13      0.33 o 
  -7   1   8        0.09        0.10      0.28 o 
  -6   1   8        0.52        0.34      0.25 o 
  -5   1   8       21.87       23.41      0.69 o 
  -4   1   8       34.71       38.35      0.81 o 
  -3   1   8       30.52       31.42      0.71 o 
  -2   1   8      164.41      179.68      1.59 o 
  -1   1   8       32.64       29.64      0.37 o 
   0   1   8      174.62      196.14      1.28 o 
   1   1   8       67.40       68.49      0.73 o 
   2   1   8      157.88      157.00      1.14 o 
   3   1   8        0.37        0.27      0.10 o 
   4   1   8       21.44       21.73      0.37 o 
   5   1   8        1.63        2.00      0.23 o 
   6   1   8       57.47       55.80      1.17 o 
   7   1   8       56.37       56.85      1.41 o 
   8   1   8        1.42        1.27      0.39 o 
   9   1   8       10.13        9.16      0.63 o 
  10   1   8        4.27        3.15      0.47 o 
  -7   2   8        0.12       -0.17      0.32 o 
  -6   2   8        0.69        0.74      0.31 o 
  -5   2   8        1.54        1.11      0.28 o 
  -4   2   8        3.22        3.44      0.47 o 
  -3   2   8      114.67      122.02      1.37 o 
  -2   2   8       28.86       27.47      0.44 o 
  -1   2   8        9.69        9.14      0.26 o 
   0   2   8       65.79       64.79      0.52 o 
   1   2   8      321.87      317.37      2.38 o 
   2   2   8        0.47        0.57      0.10 o 
   3   2   8       70.35       70.51      0.74 o 
   4   2   8        0.26        0.16      0.10 o 
   5   2   8      132.95      130.42      2.20 o 
   6   2   8      204.96      194.88      2.57 o 
   7   2   8       54.68       56.34      1.19 o 
   8   2   8       39.15       40.03      1.77 o 
   9   2   8        9.90        8.74      0.92 o 
  10   2   8        9.41       10.07      0.94 o 
  -7   3   8        0.81        1.62      0.44 o 
  -6   3   8        1.20        1.66      0.50 o 
  -5   3   8       72.51       79.62      1.67 o 
  -4   3   8       54.56       62.44      0.98 o 
  -3   3   8        0.07        0.18      0.19 o 
  -2   3   8       10.23        9.91      0.34 o 
  -1   3   8        6.39        6.10      0.23 o 
   0   3   8       84.05       80.11      0.73 o 
   1   3   8       35.16       30.57      0.58 o 
   2   3   8       16.63       20.49      0.37 o 
   3   3   8       13.75       14.99      0.32 o 
   4   3   8       72.92       71.34      0.97 o 
   5   3   8       69.37       71.65      1.24 o 
   6   3   8      102.78      100.60      1.59 o 
   7   3   8        5.85        7.17      0.49 o 
   8   3   8       93.66       94.77      1.64 o 
   9   3   8        5.46        6.02      0.47 o 
  10   3   8        2.47        3.78      0.67 o 
  -6   4   8        2.16        1.81      0.45 o 
  -5   4   8      167.57      168.36      3.93 o 
  -4   4   8        8.63        7.85      0.45 o 
  -3   4   8      274.87      284.96      3.56 o 
  -2   4   8       42.04       46.82      0.64 o 
  -1   4   8      160.99      157.96      1.30 o 
   0   4   8       27.28       24.97      0.48 o 
   1   4   8       90.25       87.04      0.80 o 
   2   4   8        5.10        4.36      0.20 o 
   3   4   8       10.18        9.77      0.29 o 
   4   4   8        0.04       -0.21      0.13 o 
   5   4   8        1.14        0.70      0.22 o 
   6   4   8        1.02        1.13      0.29 o 
   7   4   8        8.25        6.67      0.51 o 
   8   4   8        8.58        6.76      0.52 o 
   9   4   8       16.43       14.15      0.63 o 
  10   4   8        0.04       -0.16      0.43 o 
  -6   5   8        0.18       -0.07      0.38 o 
  -5   5   8       20.12       17.68      0.66 o 
  -4   5   8        8.67        9.15      0.50 o 
  -3   5   8      109.82      108.40      1.20 o 
  -2   5   8        0.01        0.08      0.18 o 
  -1   5   8      125.75      125.91      1.14 o 
   0   5   8        2.10        2.66      0.23 o 
   1   5   8      218.68      239.41      1.79 o 
   2   5   8       57.18       46.37      0.57 o 
   3   5   8        7.78        6.85      0.52 o 
   4   5   8       12.94       11.58      0.51 o 
   5   5   8        0.33        0.54      0.22 o 
   6   5   8       14.08       12.54      0.62 o 
   7   5   8        4.82        4.98      0.57 o 
   8   5   8        9.39       11.28      0.60 o 
   9   5   8        3.01        3.27      0.35 o 
  -5   6   8        0.80        0.83      0.33 o 
  -4   6   8        3.00        1.77      0.34 o 
  -3   6   8        0.00        0.11      0.22 o 
  -2   6   8        9.73        9.53      0.50 o 
  -1   6   8        7.54        8.23      0.61 o 
   0   6   8       51.94       47.96      0.79 o 
   1   6   8       52.99       50.02      0.64 o 
   2   6   8      356.06      350.33      2.70 o 
   3   6   8       30.65       34.60      0.99 o 
   4   6   8        0.05       -0.02      0.20 o 
   5   6   8        0.00       -0.04      0.26 o 
   6   6   8       88.78       87.14      1.42 o 
   7   6   8        5.93        5.69      0.93 o 
   8   6   8       13.98       12.66      0.63 o 
   9   6   8        0.03       -0.09      0.45 o 
  -4   7   8        1.67        1.40      0.67 o 
  -3   7   8        5.07        5.92      0.45 o 
  -2   7   8        0.00       -0.05      0.26 o 
  -1   7   8        0.06        0.03      0.19 o 
   0   7   8        7.57        6.76      0.37 o 
   1   7   8        0.06        0.11      0.17 o 
   2   7   8        0.01       -0.29      0.15 o 
   3   7   8        1.95        1.97      0.21 o 
   4   7   8        0.79        0.75      0.23 o 
   5   7   8        0.78        0.72      0.27 o 
   6   7   8       22.27       19.43      0.84 o 
   7   7   8        2.08        2.96      0.43 o 
   8   7   8        3.20        3.01      0.41 o 
   9   7   8        1.40        1.34      0.59 o 
  -3   8   8        5.75        5.91      0.49 o 
  -2   8   8        6.87        7.19      0.52 o 
  -1   8   8        3.03        4.04      0.38 o 
   0   8   8        8.79        9.70      0.44 o 
   1   8   8        1.21        1.84      0.39 o 
   2   8   8        0.87        0.86      0.20 o 
   3   8   8        0.05        0.03      0.22 o 
   4   8   8        1.14        0.61      0.26 o 
   5   8   8        0.14        0.21      0.27 o 
   6   8   8        3.15        3.14      0.39 o 
   7   8   8        0.21        0.51      0.30 o 
   8   8   8        0.01        0.07      0.26 o 
  -2   9   8        0.57        0.58      0.36 o 
  -1   9   8        3.85        3.33      0.35 o 
   0   9   8       21.22       23.42      1.13 o 
   1   9   8        2.75        4.29      0.43 o 
   2   9   8       28.85       30.49      0.90 o 
   3   9   8        8.43        9.10      0.54 o 
   4   9   8        5.86        5.39      0.44 o 
   5   9   8        0.46        0.50      0.55 o 
   6   9   8        6.87        9.06      0.61 o 
   7   9   8        0.27        0.21      0.29 o 
   1  10   8        1.07        0.08      0.31 o 
   2  10   8        1.29        1.33      0.45 o 
   3  10   8        0.01       -0.13      0.37 o 
   4  10   8        3.84        3.85      0.44 o 
   5  10   8        0.05       -0.20      0.33 o 
  -3  -9   9        0.04       -0.29      0.46 o 
  -2  -9   9        1.65        1.39      0.85 o 
  -1  -9   9        0.21        0.21      0.37 o 
   0  -9   9        1.28        1.69      0.49 o 
   1  -9   9        0.17       -0.29      0.29 o 
  -5  -8   9        1.93        1.69      0.51 o 
  -4  -8   9        0.01       -0.27      0.42 o 
  -3  -8   9        2.36        1.84      0.53 o 
  -2  -8   9        0.62        0.26      0.45 o 
  -1  -8   9        0.17        0.77      0.41 o 
   0  -8   9        0.63        0.95      0.44 o 
   1  -8   9        0.22       -0.34      0.28 o 
   2  -8   9        7.65        7.92      0.55 o 
   3  -8   9        1.44        1.38      0.35 o 
  -6  -7   9        9.78       11.00      1.81 o 
  -5  -7   9        8.12        8.18      0.70 o 
  -4  -7   9        0.21        0.48      0.50 o 
  -3  -7   9       13.92       12.74      0.91 o 
  -2  -7   9       21.02       22.37      1.09 o 
  -1  -7   9        8.90       10.65      1.24 o 
   0  -7   9        2.76        2.71      0.27 o 
   1  -7   9        6.36        7.68      0.48 o 
   2  -7   9        2.01        1.55      0.31 o 
   3  -7   9        5.59        7.04      0.41 o 
   4  -7   9       11.57       14.44      0.49 o 
   5  -7   9        0.04        0.52      0.31 o 
  -7  -6   9        0.02       -0.36      0.32 o 
  -6  -6   9        2.71        2.67      0.44 o 
  -5  -6   9        3.19        3.36      0.64 o 
  -4  -6   9        0.07        0.13      0.31 o 
  -3  -6   9       15.73       15.21      0.95 o 
  -2  -6   9       29.29       31.71      1.14 o 
  -1  -6   9        1.89        1.97      0.33 o 
   0  -6   9        0.11       -0.33      0.19 o 
   1  -6   9        0.52        0.19      0.20 o 
   2  -6   9        0.09        0.05      0.18 o 
   3  -6   9       10.51       12.36      0.47 o 
   4  -6   9        1.67        1.47      0.26 o 
   5  -6   9       14.89       17.05      0.65 o 
   6  -6   9        0.61        0.04      0.27 o 
  -7  -5   9        0.84        0.48      0.44 o 
  -6  -5   9        0.21        0.10      0.26 o 
  -5  -5   9        0.01        0.03      0.24 o 
  -4  -5   9        0.03        0.08      0.25 o 
  -3  -5   9        3.63        3.92      0.42 o 
  -2  -5   9        0.54        0.61      0.27 o 
  -1  -5   9        1.78        1.67      0.28 o 
   0  -5   9        0.16       -0.25      0.16 o 
   1  -5   9        0.07       -0.16      0.18 o 
   2  -5   9       12.88       11.46      0.42 o 
   3  -5   9        1.76        1.93      0.24 o 
   4  -5   9        2.10        1.39      0.22 o 
   5  -5   9        2.81        3.94      0.31 o 
   6  -5   9       14.27       16.20      0.54 o 
   7  -5   9        0.13       -0.31      0.38 o 
  -8  -4   9        1.06        0.97      0.31 o 
  -7  -4   9        0.24        0.54      0.28 o 
  -6  -4   9        2.28        1.84      0.39 o 
  -5  -4   9        9.32        9.03      0.52 o 
  -4  -4   9        0.83        1.02      0.27 o 
  -3  -4   9        2.22        3.98      0.38 o 
  -2  -4   9        0.01       -0.11      0.34 o 
  -1  -4   9        0.00        0.04      0.20 o 
   0  -4   9       26.81       26.60      0.50 o 
   1  -4   9       26.40       25.69      0.45 o 
   2  -4   9       27.86       26.42      0.58 o 
   3  -4   9       34.12       27.34      0.58 o 
   4  -4   9       29.33       23.88      0.51 o 
   5  -4   9        0.07        0.24      0.19 o 
   6  -4   9        0.09        0.07      0.20 o 
   7  -4   9        4.92        4.33      0.47 o 
  -8  -3   9        0.72        0.42      0.35 o 
  -7  -3   9        0.04       -0.22      0.20 o 
  -6  -3   9        0.97        1.62      0.24 o 
  -5  -3   9       11.37       11.19      0.43 o 
  -4  -3   9        7.17        7.36      0.64 o 
  -3  -3   9        1.12        1.24      0.40 o 
  -2  -3   9        2.10        1.79      0.34 o 
  -1  -3   9       14.71       19.54      0.55 o 
   0  -3   9        2.12        2.75      0.23 o 
   1  -3   9        4.44        4.63      0.22 o 
   2  -3   9       41.90       39.81      0.54 o 
   3  -3   9        9.12        4.94      0.23 o 
   4  -3   9        6.18        5.44      0.26 o 
   5  -3   9       22.02       20.42      0.49 o 
   6  -3   9       27.20       25.69      0.76 o 
   7  -3   9        2.37        1.83      0.35 o 
   8  -3   9        0.15        0.26      0.31 o 
  -8  -2   9        3.06        3.00      0.34 o 
  -7  -2   9        0.49        0.29      0.28 o 
  -6  -2   9        1.40        1.79      0.31 o 
  -5  -2   9        1.34        1.43      0.25 o 
  -4  -2   9        0.00        0.20      0.17 o 
  -3  -2   9        3.90        4.56      0.30 o 
  -2  -2   9       13.81       15.90      0.55 o 
  -1  -2   9        2.85        3.18      0.26 o 
   0  -2   9       17.71       18.29      0.32 o 
   1  -2   9        2.41        2.98      0.17 o 
   2  -2   9        9.46        7.59      0.30 o 
   3  -2   9        2.59        2.67      0.19 o 
   4  -2   9       14.42        8.96      0.35 o 
   5  -2   9       21.52       16.22      0.42 o 
   6  -2   9        8.93        6.81      0.48 o 
   7  -2   9        3.20        4.39      0.56 o 
   8  -2   9        0.00       -0.18      0.35 o 
  -8  -1   9        7.10        7.05      0.52 o 
  -7  -1   9        0.12        0.26      0.27 o 
  -6  -1   9        9.85        8.79      0.73 o 
  -5  -1   9        2.06        1.93      0.31 o 
  -4  -1   9        0.11        0.03      0.18 o 
  -3  -1   9       11.07       11.45      0.53 o 
  -2  -1   9        0.02        0.03      0.20 o 
  -1  -1   9       21.30       20.51      0.39 o 
   0  -1   9      133.03      124.89      1.10 o 
   1  -1   9       31.79       32.09      0.41 o 
   2  -1   9        0.00        0.15      0.13 o 
   3  -1   9       26.53       23.05      0.41 o 
   4  -1   9       10.69        7.03      0.31 o 
   5  -1   9        0.30       -0.33      0.17 o 
   6  -1   9       78.76       70.94      1.59 o 
   7  -1   9        2.50        2.03      0.41 o 
   8  -1   9        0.05        0.02      0.37 o 
   9  -1   9        2.27        2.19      0.77 o 
  -8   0   9        1.18        0.98      0.35 o 
  -7   0   9        4.42        4.57      0.44 o 
  -6   0   9        9.03        8.83      0.65 o 
  -5   0   9        3.38        3.10      0.34 o 
  -4   0   9       30.28       34.85      0.87 o 
  -3   0   9        9.20        7.75      0.47 o 
  -2   0   9        8.59       10.35      0.34 o 
  -1   0   9      106.08      103.49      0.95 o 
   0   0   9       23.58       25.80      0.40 o 
   1   0   9        0.66        0.30      0.10 o 
   2   0   9       41.09       39.48      0.55 o 
   3   0   9       15.39       16.71      0.36 o 
   4   0   9       52.10       48.31      0.70 o 
   5   0   9      114.50      102.35      1.10 o 
   6   0   9       46.93       45.42      1.13 o 
   7   0   9       10.58        9.86      0.65 o 
   8   0   9        3.76        3.28      0.52 o 
   9   0   9        0.21       -0.06      0.32 o 
  -7   1   9        1.64        1.55      0.37 o 
  -6   1   9        0.00        0.00      0.27 o 
  -5   1   9       19.81       22.11      0.70 o 
  -4   1   9       13.06       11.41      0.52 o 
  -3   1   9        0.73        0.68      0.26 o 
  -2   1   9       28.88       31.14      0.48 o 
  -1   1   9       72.14       75.15      0.90 o 
   0   1   9        4.56        8.05      0.23 o 
   1   1   9       74.09       71.86      0.81 o 
   2   1   9        9.76       12.53      0.31 o 
   3   1   9       42.61       39.21      0.60 o 
   4   1   9      474.60      438.16      3.23 o 
   5   1   9      302.41      296.50      2.97 o 
   6   1   9       15.65       14.60      0.95 o 
   7   1   9       56.70       60.73      1.89 o 
   8   1   9       41.46       43.33      1.20 o 
   9   1   9        3.27        3.66      0.49 o 
  -7   2   9        8.81        9.74      0.72 o 
  -6   2   9       13.51       15.00      0.71 o 
  -5   2   9        4.56        4.99      0.44 o 
  -4   2   9        7.44        7.70      0.48 o 
  -3   2   9        0.38       -0.02      0.23 o 
  -2   2   9        6.57        7.30      0.29 o 
  -1   2   9        0.46        1.35      0.43 o 
   0   2   9        3.44        3.96      0.17 o 
   1   2   9       30.11       31.09      0.51 o 
   2   2   9      104.59      107.88      0.94 o 
   3   2   9      210.91      220.51      1.76 o 
   4   2   9      427.85      397.34      3.69 o 
   5   2   9       12.62       13.23      0.46 o 
   6   2   9      296.59      293.40      5.35 o 
   7   2   9        5.46        6.21      0.51 o 
   8   2   9       29.48       32.67      0.99 o 
   9   2   9        1.93        2.01      0.65 o 
  -7   3   9       41.27       43.73      1.68 o 
  -6   3   9        7.81        7.76      0.60 o 
  -5   3   9       27.23       31.64      0.94 o 
  -4   3   9       12.21       13.99      0.56 o 
  -3   3   9       28.59       29.66      0.86 o 
  -2   3   9        0.85        1.43      0.19 o 
  -1   3   9        2.94        2.68      0.18 o 
   0   3   9        6.54        7.33      0.22 o 
   1   3   9        1.06        0.45      0.13 o 
   2   3   9        4.13        4.48      0.25 o 
   3   3   9       19.56       23.56      0.35 o 
   4   3   9       20.19       19.96      0.55 o 
   5   3   9       75.92       68.60      2.89 o 
   6   3   9       74.78       75.09      1.37 o 
   7   3   9       76.68       73.54      1.40 o 
   8   3   9        1.45        1.39      0.33 o 
   9   3   9        0.26        0.28      0.31 o 
  -6   4   9        0.59        0.08      0.39 o 
  -5   4   9       38.14       41.29      1.38 o 
  -4   4   9        0.07        0.09      0.27 o 
  -3   4   9      105.44      104.58      1.14 o 
  -2   4   9        1.23        0.85      0.37 o 
  -1   4   9      118.36      116.96      1.09 o 
   0   4   9        0.15       -0.16      0.13 o 
   1   4   9       54.92       53.10      0.88 o 
   2   4   9       25.27       24.27      0.42 o 
   3   4   9       10.03       10.59      0.42 o 
   4   4   9        2.31        2.09      0.23 o 
   5   4   9       18.21       19.44      0.76 o 
   6   4   9       19.67       19.23      1.83 o 
   7   4   9       10.04       11.39      1.41 o 
   8   4   9        1.30        1.40      0.68 o 
   9   4   9        1.15        1.90      0.38 o 
  -5   5   9        2.62        2.07      0.40 o 
  -4   5   9        2.98        2.37      0.35 o 
  -3   5   9        3.91        3.52      0.28 o 
  -2   5   9       37.42       36.18      0.64 o 
  -1   5   9        7.41        7.32      0.49 o 
   0   5   9      281.55      263.59      2.33 o 
   1   5   9       44.71       51.54      0.64 o 
   2   5   9        0.91        0.58      0.15 o 
   3   5   9        0.34       -0.26      0.13 o 
   4   5   9      138.14      117.10      1.75 o 
   5   5   9       18.50       14.75      0.71 o 
   6   5   9       42.21       40.32      1.60 o 
   7   5   9        0.58        1.50      0.48 o 
   8   5   9        3.11        2.61      0.47 o 
   9   5   9        4.73        4.19      0.45 o 
  -5   6   9        1.51        1.98      0.50 o 
  -4   6   9        1.16        0.45      0.59 o 
  -3   6   9        0.31        0.15      0.26 o 
  -2   6   9        0.01        0.19      0.25 o 
  -1   6   9        3.92        2.93      0.27 o 
   0   6   9       25.69       27.02      0.61 o 
   1   6   9        0.66        0.28      0.18 o 
   2   6   9       10.79       10.92      0.38 o 
   3   6   9        7.05        6.89      0.33 o 
   4   6   9      139.57      135.79      2.00 o 
   5   6   9       14.23       11.78      0.57 o 
   6   6   9        9.88        8.37      0.84 o 
   7   6   9        5.27        5.24      0.52 o 
   8   6   9        0.21        0.20      0.30 o 
   9   6   9        2.18        1.74      0.34 o 
  -4   7   9        1.31        0.44      0.66 o 
  -3   7   9        1.04        1.34      0.33 o 
  -2   7   9        0.24        0.95      0.30 o 
  -1   7   9        0.72        0.40      0.22 o 
   0   7   9       10.35        9.58      0.43 o 
   1   7   9        2.35        3.17      0.27 o 
   2   7   9        3.98        3.80      0.27 o 
   3   7   9        4.94        5.62      0.30 o 
   4   7   9       12.30       11.98      0.52 o 
   5   7   9        0.48        1.12      0.29 o 
   6   7   9        0.64        0.14      0.26 o 
   7   7   9        2.36        2.14      0.42 o 
   8   7   9        0.68        0.14      0.31 o 
  -3   8   9        0.58        0.62      0.33 o 
  -2   8   9       23.70       25.38      0.81 o 
  -1   8   9        2.23        2.72      0.33 o 
   0   8   9       24.39       25.31      0.65 o 
   1   8   9       14.65       13.27      0.57 o 
   2   8   9        2.18        2.37      0.43 o 
   3   8   9        4.86        5.21      0.40 o 
   4   8   9        1.31        2.42      0.31 o 
   5   8   9        0.49        0.19      0.27 o 
   6   8   9        0.09        0.03      0.28 o 
   7   8   9        0.40        1.28      0.33 o 
   8   8   9        0.01       -0.47      0.30 o 
  -1   9   9        0.01       -0.01      0.26 o 
   0   9   9        0.00        0.16      0.29 o 
   1   9   9        0.16        0.39      0.30 o 
   2   9   9       11.30       13.03      0.54 o 
   3   9   9        0.67        0.20      0.38 o 
   4   9   9       23.03       27.99      1.46 o 
   5   9   9       13.28       17.02      0.78 o 
   6   9   9        0.47        0.46      0.37 o 
   2  10   9        1.06        1.53      0.45 o 
   3  10   9        2.40        2.65      0.54 o 
   4  10   9        0.12       -0.17      0.30 o 
  -2  -9  10        0.29        0.86      0.56 o 
  -1  -9  10        0.16       -0.07      0.53 o 
   0  -9  10        2.55        2.73      0.54 o 
  -4  -8  10        2.59        3.41      0.62 o 
  -3  -8  10        0.87        0.91      0.50 o 
  -2  -8  10        0.94        0.77      0.51 o 
  -1  -8  10        0.63        1.21      0.42 o 
   0  -8  10        3.30        3.10      0.73 o 
   1  -8  10        1.60        2.30      0.43 o 
   2  -8  10        5.02        6.08      0.50 o 
   3  -8  10        1.62        2.74      0.63 o 
  -5  -7  10        5.09        5.23      0.63 o 
  -4  -7  10        9.47        9.60      0.81 o 
  -3  -7  10        3.56        4.09      0.62 o 
  -2  -7  10        0.07       -0.49      0.83 o 
  -1  -7  10        1.55        1.27      0.38 o 
   0  -7  10        0.01       -0.30      0.31 o 
   1  -7  10        6.36        7.67      0.46 o 
   2  -7  10        1.71        1.51      0.32 o 
   3  -7  10       12.16       12.81      0.51 o 
   4  -7  10        0.14       -0.25      0.27 o 
  -6  -6  10        0.51        0.24      0.39 o 
  -5  -6  10        3.15        3.72      0.46 o 
  -4  -6  10        3.11        3.94      0.47 o 
  -3  -6  10        0.00        0.12      0.38 o 
  -2  -6  10        0.19        0.45      0.36 o 
  -1  -6  10        0.80        0.28      0.28 o 
   0  -6  10        7.25        5.53      0.33 o 
   1  -6  10        1.15        1.53      0.28 o 
   2  -6  10        0.24       -0.22      0.17 o 
   3  -6  10        5.80        6.98      0.56 o 
   4  -6  10       19.85       21.09      0.58 o 
   5  -6  10        0.04       -0.45      0.22 o 
  -7  -5  10        0.90        0.95      0.46 o 
  -6  -5  10        0.00        0.08      0.33 o 
  -5  -5  10        0.03        0.10      0.26 o 
  -4  -5  10        0.31        0.14      0.38 o 
  -3  -5  10        0.07        0.18      0.29 o 
  -2  -5  10       10.80       12.34      0.70 o 
  -1  -5  10       11.49       12.55      0.58 o 
   0  -5  10        1.31        0.99      0.22 o 
   1  -5  10       25.24       23.27      0.55 o 
   2  -5  10       23.38       18.53      0.78 o 
   3  -5  10        0.75        0.52      0.21 o 
   4  -5  10        5.87        7.65      0.38 o 
   5  -5  10        9.73        8.76      0.44 o 
   6  -5  10        2.54        2.37      0.31 o 
  -7  -4  10        2.04        1.39      0.33 o 
  -6  -4  10        2.43        2.00      0.34 o 
  -5  -4  10        0.68        0.47      0.31 o 
  -4  -4  10        0.99        1.12      0.58 o 
  -3  -4  10        2.12        2.78      0.37 o 
  -2  -4  10        0.25        0.19      0.49 o 
  -1  -4  10        0.01       -0.22      0.24 o 
   0  -4  10       31.61       29.75      0.58 o 
   1  -4  10       20.42       14.21      0.37 o 
   2  -4  10       26.25       22.53      0.52 o 
   3  -4  10       11.92       10.69      0.38 o 
   4  -4  10       38.38       32.70      0.61 o 
   5  -4  10        1.60        0.81      0.24 o 
   6  -4  10        0.04       -0.14      0.22 o 
   7  -4  10        1.57        1.93      0.59 o 
  -7  -3  10        0.05        0.26      0.28 o 
  -6  -3  10        0.97        0.69      0.44 o 
  -5  -3  10        1.18        1.44      0.25 o 
  -4  -3  10       11.07       11.28      0.84 o 
  -3  -3  10        0.31        0.53      0.25 o 
  -2  -3  10        0.00        0.09      0.25 o 
  -1  -3  10        0.29        0.40      0.21 o 
   0  -3  10        0.05       -0.07      0.14 o 
   1  -3  10        0.02       -0.28      0.15 o 
   2  -3  10        5.26        2.96      0.25 o 
   3  -3  10       22.64       17.04      0.64 o 
   4  -3  10        0.00        0.08      0.16 o 
   5  -3  10        4.10        3.92      0.28 o 
   6  -3  10        0.65        0.30      0.19 o 
   7  -3  10        0.40       -0.22      0.28 o 
   8  -3  10        0.12       -0.03      0.32 o 
  -7  -2  10        0.31        0.71      0.26 o 
  -6  -2  10        0.00        0.23      0.22 o 
  -5  -2  10        6.20        6.35      0.38 o 
  -4  -2  10        6.43        6.33      0.37 o 
  -3  -2  10        0.00        0.03      0.23 o 
  -2  -2  10       43.73       46.84      1.01 o 
  -1  -2  10       19.94       23.10      0.75 o 
   0  -2  10        4.37        4.67      0.21 o 
   1  -2  10        0.51       -0.08      0.13 o 
   2  -2  10       49.65       37.21      0.62 o 
   3  -2  10       11.33        7.54      0.30 o 
   4  -2  10       98.54       83.88      0.88 o 
   5  -2  10       18.33       19.31      0.48 o 
   6  -2  10        0.07       -0.05      0.23 o 
   7  -2  10        6.42        6.78      0.49 o 
   8  -2  10        0.27        0.36      0.41 o 
  -7  -1  10        0.23        0.17      0.31 o 
  -6  -1  10        2.64        2.64      0.33 o 
  -5  -1  10        4.09        4.40      0.41 o 
  -4  -1  10        1.28        1.59      0.22 o 
  -3  -1  10       18.40       18.03      0.53 o 
  -2  -1  10        5.57        5.00      0.34 o 
  -1  -1  10       21.39       21.86      0.47 o 
   0  -1  10       63.30       62.00      0.74 o 
   1  -1  10        0.00       -0.08      0.12 o 
   2  -1  10        4.64        4.58      0.26 o 
   3  -1  10       78.79       70.66      0.77 o 
   4  -1  10      164.30      151.69      1.28 o 
   5  -1  10        2.01        0.94      0.20 o 
   6  -1  10        0.97        1.35      0.27 o 
   7  -1  10        0.47        0.22      0.48 o 
   8  -1  10        2.72        1.34      0.58 o 
   9  -1  10        0.49        0.21      0.41 o 
  -7   0  10        2.54        2.49      0.45 o 
  -6   0  10        3.57        3.01      0.55 o 
  -5   0  10        0.03        0.03      0.28 o 
  -4   0  10        1.66        1.63      0.33 o 
  -3   0  10        0.63        0.84      0.21 o 
  -2   0  10        0.00       -0.06      0.22 o 
  -1   0  10       42.18       44.71      0.56 o 
   0   0  10       26.02       24.16      0.43 o 
   1   0  10        0.58        0.51      0.13 o 
   2   0  10      469.63      432.38      3.58 o 
   3   0  10      731.77      691.51      4.53 o 
   4   0  10       22.06       20.63      0.46 o 
   5   0  10      105.67      104.82      1.20 o 
   6   0  10       61.98       59.07      1.09 o 
   7   0  10        8.47        7.89      0.64 o 
   8   0  10        2.97        3.75      0.50 o 
   9   0  10        0.43        0.33      0.39 o 
  -7   1  10        1.25        1.06      0.38 o 
  -6   1  10        2.55        2.86      0.41 o 
  -5   1  10        0.05        0.12      0.27 o 
  -4   1  10        0.10        0.23      0.27 o 
  -3   1  10        4.57        4.14      0.40 o 
  -2   1  10        0.12        0.21      0.18 o 
  -1   1  10       11.52       12.19      0.32 o 
   0   1  10       36.97       41.35      0.59 o 
   1   1  10      115.53      116.23      1.04 o 
   2   1  10      806.34      751.06      4.85 o 
   3   1  10        5.12        6.26      0.28 o 
   4   1  10      362.69      344.33      2.67 o 
   5   1  10        0.93        0.68      0.23 o 
   6   1  10      128.51      135.20      2.01 o 
   7   1  10       10.81       11.08      0.68 o 
   8   1  10        0.74        0.99      0.39 o 
   9   1  10        2.71        1.87      0.43 o 
  -7   2  10        1.14        1.10      0.42 o 
  -6   2  10        2.74        2.80      0.45 o 
  -5   2  10        1.30        1.17      0.35 o 
  -4   2  10        0.11        0.13      0.48 o 
  -3   2  10        0.17       -0.20      0.22 o 
  -2   2  10        0.00       -0.20      0.13 o 
  -1   2  10        2.92        3.26      0.16 o 
   0   2  10        7.47        8.79      0.25 o 
   1   2  10      106.81      110.95      1.03 o 
   2   2  10      119.77      126.04      1.09 o 
   3   2  10      278.06      262.20      2.08 o 
   4   2  10      274.49      276.83      2.21 o 
   5   2  10      245.91      234.64      2.49 o 
   6   2  10       24.84       25.12      1.25 o 
   7   2  10        1.39        1.44      0.41 o 
   8   2  10        4.60        4.22      0.49 o 
   9   2  10        0.54        0.76      0.35 o 
  -6   3  10        0.01        0.17      0.38 o 
  -5   3  10       26.36       25.38      1.05 o 
  -4   3  10        0.01       -0.32      0.36 o 
  -3   3  10       19.02       19.71      0.66 o 
  -2   3  10        3.89        3.63      0.25 o 
  -1   3  10       50.81       52.41      0.62 o 
   0   3  10       15.17       14.82      0.33 o 
   1   3  10        4.78        5.39      0.26 o 
   2   3  10        0.04        0.06      0.12 o 
   3   3  10        8.80        9.61      0.27 o 
   4   3  10        9.82        9.62      0.34 o 
   5   3  10       24.50       23.25      0.67 o 
   6   3  10        3.62        4.02      0.40 o 
   7   3  10        0.39        0.06      0.27 o 
   8   3  10        1.08        1.08      0.34 o 
   9   3  10        0.01        0.41      0.35 o 
  -6   4  10        1.08        1.56      0.48 o 
  -5   4  10       10.90       10.48      0.69 o 
  -4   4  10        9.95       10.80      0.54 o 
  -3   4  10        0.09       -0.10      0.27 o 
  -2   4  10       53.84       56.18      1.11 o 
  -1   4  10        8.18       10.11      0.40 o 
   0   4  10        2.04        1.33      0.19 o 
   1   4  10        0.14       -0.16      0.14 o 
   2   4  10       71.48       48.43      0.61 o 
   3   4  10       44.14       37.60      0.58 o 
   4   4  10       90.27       73.90      0.90 o 
   5   4  10        4.50        4.88      0.47 o 
   6   4  10        4.54        3.21      0.69 o 
   7   4  10       11.60       11.35      0.66 o 
   8   4  10        0.37        0.19      0.31 o 
   9   4  10        0.12        0.63      0.44 o 
  -5   5  10        0.07        0.06      0.31 o 
  -4   5  10        2.14        1.10      0.32 o 
  -3   5  10        2.56        2.07      0.28 o 
  -2   5  10       33.20       32.22      0.65 o 
  -1   5  10        0.05        0.11      0.17 o 
   0   5  10       35.02       32.77      0.64 o 
   1   5  10        6.91        6.97      0.33 o 
   2   5  10      279.75      245.32      1.99 o 
   3   5  10       50.81       36.05      0.63 o 
   4   5  10       38.67       30.67      1.23 o 
   5   5  10        1.39        0.93      0.26 o 
   6   5  10        0.28        0.04      0.30 o 
   7   5  10       13.12       12.09      1.25 o 
   8   5  10        4.46        4.20      0.49 o 
   9   5  10        0.22        0.14      0.32 o 
  -4   6  10        0.04        0.68      0.61 o 
  -3   6  10        0.01       -0.22      0.26 o 
  -2   6  10        4.56        4.01      0.39 o 
  -1   6  10        5.14        5.61      0.34 o 
   0   6  10        0.43        0.28      0.20 o 
   1   6  10       27.35       25.14      0.55 o 
   2   6  10        1.89        1.34      0.17 o 
   3   6  10        2.81        1.99      0.22 o 
   4   6  10        4.88        4.13      0.38 o 
   5   6  10       21.73       20.16      0.66 o 
   6   6  10        0.98        0.69      0.34 o 
   7   6  10        0.64        0.32      0.31 o 
   8   6  10        0.94        0.62      0.34 o 
   9   6  10        0.16        0.89      0.35 o 
  -3   7  10        0.71        0.55      0.30 o 
  -2   7  10        5.21        6.10      0.84 o 
  -1   7  10        6.38        5.61      0.36 o 
   0   7  10        0.88        0.97      0.24 o 
   1   7  10        4.27        4.29      0.31 o 
   2   7  10        5.87        5.87      0.38 o 
   3   7  10       10.27        9.55      0.61 o 
   4   7  10        0.13        0.21      0.27 o 
   5   7  10        2.58        2.88      0.38 o 
   6   7  10        1.12        1.14      0.39 o 
   7   7  10        0.10        0.20      0.41 o 
   8   7  10        0.03        0.38      0.37 o 
  -2   8  10        0.87        0.84      0.34 o 
  -1   8  10        0.38        0.07      0.29 o 
   0   8  10       13.79       15.64      0.55 o 
   1   8  10        5.49        5.52      0.45 o 
   2   8  10       30.58       36.64      0.81 o 
   3   8  10       26.91       31.13      0.93 o 
   4   8  10        4.35        5.95      0.44 o 
   5   8  10        0.72        1.27      0.33 o 
   6   8  10        0.30        0.87      0.33 o 
   7   8  10        2.01        2.19      0.47 o 
   0   9  10        2.29        1.97      0.41 o 
   1   9  10        5.57        5.37      0.46 o 
   2   9  10        0.27       -0.45      0.27 o 
   3   9  10       12.51       13.49      1.72 o 
   4   9  10        8.83        9.28      0.68 o 
   5   9  10       15.66       17.98      0.68 o 
   6   9  10        0.16        0.50      0.36 o 
  -3  -8  11        0.31        1.31      0.53 o 
  -2  -8  11        0.12       -0.70      0.48 o 
  -1  -8  11        2.54        2.54      0.50 o 
   0  -8  11        0.93        1.85      0.68 o 
   1  -8  11        3.62        2.73      0.42 o 
   2  -8  11        0.00       -0.10      0.39 o 
  -5  -7  11        0.52       -0.13      0.42 o 
  -4  -7  11        0.08       -0.07      0.39 o 
  -3  -7  11        1.01        0.73      0.45 o 
  -2  -7  11        0.89        1.00      0.84 o 
  -1  -7  11        0.55        0.60      0.35 o 
   0  -7  11        0.00        0.24      0.32 o 
   1  -7  11        5.80        7.07      0.45 o 
   2  -7  11        9.69       10.13      0.58 o 
   3  -7  11        0.11       -0.42      0.28 o 
   4  -7  11        0.01       -0.39      0.24 o 
  -6  -6  11        0.38        0.38      0.38 o 
  -5  -6  11        0.00        0.20      0.35 o 
  -4  -6  11        2.35        1.74      0.43 o 
  -3  -6  11        4.41        4.39      0.56 o 
  -2  -6  11        0.34       -0.29      0.41 o 
  -1  -6  11        7.21        8.50      0.55 o 
   0  -6  11        4.58        2.79      0.27 o 
   1  -6  11        0.01       -0.03      0.27 o 
   2  -6  11       14.14       16.19      0.60 o 
   3  -6  11       12.15       11.85      0.56 o 
   4  -6  11        1.71        1.15      0.34 o 
   5  -6  11        3.58        4.11      0.38 o 
  -6  -5  11        0.03       -0.49      0.30 o 
  -5  -5  11        0.34        0.25      0.37 o 
  -4  -5  11        1.35        1.60      0.36 o 
  -3  -5  11        1.24        0.85      0.34 o 
  -2  -5  11        5.39        5.11      0.93 o 
  -1  -5  11       15.20       13.76      0.62 o 
   0  -5  11       24.34       22.62      0.68 o 
   1  -5  11        2.08        1.86      0.27 o 
   2  -5  11       11.38        7.74      0.37 o 
   3  -5  11        1.78        1.07      0.23 o 
   4  -5  11        0.43        0.59      0.26 o 
   5  -5  11        6.59        8.21      0.50 o 
   6  -5  11        0.00       -0.52      0.26 o 
  -7  -4  11        0.03        0.25      0.31 o 
  -6  -4  11        2.42        1.55      0.36 o 
  -5  -4  11        0.34        0.70      0.36 o 
  -4  -4  11        0.53        0.11      0.28 o 
  -3  -4  11        0.39        0.35      0.32 o 
  -2  -4  11        2.07        2.45      0.40 o 
  -1  -4  11        6.61        5.38      0.42 o 
   0  -4  11        0.45       -0.11      0.17 o 
   1  -4  11       11.20        9.57      0.32 o 
   2  -4  11        6.08        6.21      0.34 o 
   3  -4  11        0.23       -0.12      0.18 o 
   4  -4  11        0.75        0.37      0.20 o 
   5  -4  11        0.25       -0.05      0.22 o 
   6  -4  11        1.35        1.39      0.30 o 
   7  -4  11        0.74        0.74      0.41 o 
  -7  -3  11        1.49        1.49      0.39 o 
  -6  -3  11        5.34        4.86      0.39 o 
  -5  -3  11        0.24        0.34      0.29 o 
  -4  -3  11        1.58        1.38      0.34 o 
  -3  -3  11        1.57        1.46      0.33 o 
  -2  -3  11        1.58        1.32      0.35 o 
  -1  -3  11        0.00       -0.50      0.27 o 
   0  -3  11       49.90       43.02      0.87 o 
   1  -3  11       18.95       13.50      0.52 o 
   2  -3  11       42.72       33.84      0.63 o 
   3  -3  11       40.51       39.96      0.77 o 
   4  -3  11        1.60        1.09      0.20 o 
   5  -3  11        3.36        3.33      0.30 o 
   6  -3  11        0.56        0.30      0.23 o 
   7  -3  11        5.19        5.19      0.49 o 
  -7  -2  11        1.69        2.44      0.33 o 
  -6  -2  11        2.42        2.67      0.33 o 
  -5  -2  11        0.10       -0.38      0.22 o 
  -4  -2  11        8.33        7.24      0.43 o 
  -3  -2  11       16.11       16.51      0.98 o 
  -2  -2  11       39.29       42.09      1.39 o 
  -1  -2  11       17.45       17.59      0.41 o 
   0  -2  11        8.05        5.15      0.30 o 
   1  -2  11       11.93       10.71      0.33 o 
   2  -2  11      162.92      143.75      1.67 o 
   3  -2  11        2.18        0.82      0.18 o 
   4  -2  11       16.17       16.20      0.39 o 
   5  -2  11        5.51        4.82      0.33 o 
   6  -2  11        3.30        1.93      0.32 o 
   7  -2  11        6.27        5.85      0.58 o 
   8  -2  11        0.19        0.55      0.33 o 
  -7  -1  11        0.07       -0.01      0.24 o 
  -6  -1  11        0.20        0.01      0.22 o 
  -5  -1  11        0.21        0.32      0.24 o 
  -4  -1  11        2.93        3.30      0.49 o 
  -3  -1  11       24.37       28.12      0.70 o 
  -2  -1  11       32.62       30.91      0.72 o 
  -1  -1  11        2.65        2.65      0.22 o 
   0  -1  11      156.63      146.30      1.22 o 
   1  -1  11      572.00      553.04      3.69 o 
   2  -1  11      146.05      140.88      1.34 o 
   3  -1  11       61.39       54.80      0.69 o 
   4  -1  11       17.95       15.58      0.37 o 
   5  -1  11        4.76        4.11      0.27 o 
   6  -1  11        6.15        6.18      0.43 o 
   7  -1  11        0.67        0.53      0.34 o 
   8  -1  11        0.06        0.82      0.40 o 
  -7   0  11        0.02       -0.56      0.35 o 
  -6   0  11        0.06        0.41      0.34 o 
  -5   0  11        0.42        0.25      0.26 o 
  -4   0  11        0.52        0.41      0.22 o 
  -3   0  11        1.00        0.96      0.35 o 
  -2   0  11        1.63        1.88      0.29 o 
  -1   0  11       19.93       20.40      0.49 o 
   0   0  11      604.41      585.46      3.85 o 
   1   0  11      128.83      127.94      1.08 o 
   2   0  11      104.65      100.95      1.06 o 
   3   0  11       28.48       29.91      0.60 o 
   4   0  11      184.97      183.69      1.62 o 
   5   0  11       18.89       18.74      0.64 o 
   6   0  11        0.00        0.05      0.24 o 
   7   0  11        1.57        1.24      0.37 o 
   8   0  11        0.07        0.18      0.35 o 
   9   0  11        0.00        0.31      0.49 o 
  -6   1  11        0.11        0.11      0.37 o 
  -5   1  11        0.40        0.92      0.37 o 
  -4   1  11        0.74        1.10      0.35 o 
  -3   1  11        4.52        4.26      0.44 o 
  -2   1  11        2.35        2.08      0.23 o 
  -1   1  11       65.60       71.26      0.80 o 
   0   1  11      235.37      238.23      2.13 o 
   1   1  11      242.81      232.89      1.82 o 
   2   1  11      328.28      332.98      2.39 o 
   3   1  11      355.77      343.06      2.68 o 
   4   1  11      111.01      109.00      1.14 o 
   5   1  11        9.37        9.63      0.36 o 
   6   1  11        0.14        0.64      0.24 o 
   7   1  11        0.47        0.27      0.47 o 
   8   1  11        5.56        5.13      0.54 o 
   9   1  11        1.56        1.62      0.45 o 
  -6   2  11        0.01        0.30      0.40 o 
  -5   2  11        2.39        2.88      0.48 o 
  -4   2  11        0.05       -0.79      0.54 o 
  -3   2  11       12.59       16.07      1.01 o 
  -2   2  11        3.25        2.91      0.23 o 
  -1   2  11        1.70        1.03      0.16 o 
   0   2  11        1.19        1.72      0.16 o 
   1   2  11       16.13       13.07      0.37 o 
   2   2  11        1.83        1.75      0.18 o 
   3   2  11       81.93       79.40      0.82 o 
   4   2  11       29.32       31.54      0.54 o 
   5   2  11        0.12        0.18      0.21 o 
   6   2  11        0.60        0.80      0.24 o 
   7   2  11        0.01       -0.30      0.38 o 
   8   2  11        5.71        5.13      0.70 o 
   9   2  11        1.21        0.96      0.39 o 
  -6   3  11        1.47        1.01      0.43 o 
  -5   3  11        0.51       -0.20      0.38 o 
  -4   3  11        3.58        3.92      0.47 o 
  -3   3  11        0.13       -0.48      0.24 o 
  -2   3  11        7.78        7.61      0.36 o 
  -1   3  11        0.73        0.13      0.15 o 
   0   3  11       18.87       14.35      0.34 o 
   1   3  11       39.02       40.17      0.62 o 
   2   3  11       79.47       61.82      0.71 o 
   3   3  11        4.41        1.82      0.17 o 
   4   3  11        1.26        1.21      0.19 o 
   5   3  11        9.53        8.90      0.45 o 
   6   3  11        0.10       -0.19      0.24 o 
   7   3  11        0.66        0.56      0.33 o 
   8   3  11        0.45        0.36      0.35 o 
   9   3  11        0.01        0.10      0.35 o 
  -5   4  11        0.20        0.44      0.68 o 
  -4   4  11        7.39        7.17      0.53 o 
  -3   4  11        0.00       -0.35      0.27 o 
  -2   4  11       12.23       11.37      0.41 o 
  -1   4  11        0.55        0.92      0.17 o 
   0   4  11      177.34      150.37      1.84 o 
   1   4  11       75.00       54.54      0.74 o 
   2   4  11      102.33       78.47      0.84 o 
   3   4  11        8.98        8.51      0.39 o 
   4   4  11        2.11        2.00      0.22 o 
   5   4  11       38.04       32.87      0.81 o 
   6   4  11       19.84       19.79      0.85 o 
   7   4  11        3.35        3.93      0.75 o 
   8   4  11        0.52        0.41      0.43 o 
   9   4  11        0.33       -0.10      0.33 o 
  -5   5  11        0.07       -0.15      0.47 o 
  -4   5  11        0.32        0.85      0.47 o 
  -3   5  11        3.03        3.07      0.68 o 
  -2   5  11       10.43        9.36      0.46 o 
  -1   5  11       25.52       26.87      0.56 o 
   0   5  11       11.69       10.78      0.42 o 
   1   5  11       30.23       25.77      0.59 o 
   2   5  11        5.21        4.28      0.27 o 
   3   5  11       40.69       34.41      0.63 o 
   4   5  11        3.57        2.04      0.22 o 
   5   5  11        6.26        5.80      0.43 o 
   6   5  11        4.64        3.18      0.45 o 
   7   5  11        0.04        0.06      0.31 o 
   8   5  11        0.43        0.17      0.62 o 
   9   5  11        1.54        0.77      0.39 o 
  -4   6  11        0.14        1.84      0.78 o 
  -3   6  11        0.29        1.13      0.69 o 
  -2   6  11        1.87        1.91      0.33 o 
  -1   6  11        0.00        0.14      0.19 o 
   0   6  11       14.81       14.42      0.49 o 
   1   6  11       10.79       11.59      0.45 o 
   2   6  11        0.43        0.41      0.18 o 
   3   6  11        0.38        0.86      0.20 o 
   4   6  11        4.07        4.85      0.42 o 
   5   6  11        0.47        0.11      0.24 o 
   6   6  11        0.06       -0.21      0.29 o 
   7   6  11        0.00        0.24      0.33 o 
   8   6  11        0.49        0.55      0.37 o 
  -3   7  11        0.01        0.06      0.27 o 
  -2   7  11        4.52        5.44      0.51 o 
  -1   7  11        7.95        8.70      0.76 o 
   0   7  11       12.63       15.19      0.53 o 
   1   7  11       18.91       19.77      0.56 o 
   2   7  11       23.39       23.41      0.64 o 
   3   7  11        1.54        0.98      0.24 o 
   4   7  11        6.46        8.80      0.56 o 
   5   7  11        3.76        4.07      0.42 o 
   6   7  11        1.86        1.83      0.47 o 
   7   7  11        0.09       -0.14      0.32 o 
   8   7  11        0.36        0.38      0.37 o 
  -1   8  11        2.23        2.03      0.40 o 
   0   8  11        0.01        0.37      0.28 o 
   1   8  11       28.32       30.71      0.85 o 
   2   8  11       11.19       10.18      0.56 o 
   3   8  11       25.79       25.17      0.71 o 
   4   8  11        0.00       -0.21      0.25 o 
   5   8  11        7.17        8.27      0.59 o 
   6   8  11        0.71        1.05      0.43 o 
   7   8  11        2.62        3.42      0.71 o 
   1   9  11        2.51        2.23      0.38 o 
   2   9  11       22.46       23.51      0.75 o 
   3   9  11        9.58        9.34      0.76 o 
   4   9  11        3.72        4.17      0.58 o 
   5   9  11        1.03        1.02      0.35 o 
  -2  -8  12        0.01        0.09      0.52 o 
  -1  -8  12        2.03        2.78      0.51 o 
   0  -8  12        2.45        2.66      0.77 o 
  -4  -7  12        0.10       -0.75      0.40 o 
  -3  -7  12        1.09        1.16      0.53 o 
  -2  -7  12        0.21        0.63      0.49 o 
  -1  -7  12        0.29       -0.03      0.35 o 
   0  -7  12        6.63        6.91      0.79 o 
   1  -7  12        9.14        9.29      0.57 o 
   2  -7  12        1.00        0.62      0.28 o 
   3  -7  12        2.04        1.60      0.37 o 
  -5  -6  12        1.01        1.04      0.44 o 
  -4  -6  12        0.17       -0.53      0.35 o 
  -3  -6  12        4.47        5.41      0.60 o 
  -2  -6  12        6.04        5.15      0.60 o 
  -1  -6  12        0.35        0.63      0.32 o 
   0  -6  12        0.21       -0.28      0.30 o 
   1  -6  12        4.63        4.92      0.40 o 
   2  -6  12        1.21        1.41      0.32 o 
   3  -6  12       13.74       16.43      0.93 o 
   4  -6  12        0.45       -0.14      0.24 o 
  -6  -5  12        0.03        0.01      0.34 o 
  -5  -5  12        0.00        0.25      0.33 o 
  -4  -5  12        0.96        1.85      0.42 o 
  -3  -5  12        6.72        6.14      0.58 o 
  -2  -5  12        3.14        3.02      0.49 o 
  -1  -5  12        2.56        2.22      0.38 o 
   0  -5  12        4.37        4.39      0.31 o 
   1  -5  12        0.36        0.53      0.25 o 
   2  -5  12        0.18        0.04      0.19 o 
   3  -5  12        0.04       -0.12      0.20 o 
   4  -5  12        1.52        1.89      0.29 o 
   5  -5  12        3.01        3.45      0.39 o 
  -6  -4  12        0.15        0.34      0.32 o 
  -5  -4  12        0.00       -0.29      0.37 o 
  -4  -4  12        0.00       -0.07      0.30 o 
  -3  -4  12        1.44        2.19      0.42 o 
  -2  -4  12       15.35       15.11      0.87 o 
  -1  -4  12        8.46        7.95      0.51 o 
   0  -4  12        7.71        5.70      0.34 o 
   1  -4  12       20.78       20.27      0.57 o 
   2  -4  12        3.84        3.76      0.29 o 
   3  -4  12        0.00       -0.11      0.17 o 
   4  -4  12        1.49        1.46      0.25 o 
   5  -4  12        2.27        2.18      0.41 o 
   6  -4  12        0.00       -0.37      0.24 o 
  -6  -3  12        0.72        0.66      0.35 o 
  -5  -3  12        2.43        2.18      0.45 o 
  -4  -3  12        9.83        9.67      0.63 o 
  -3  -3  12       10.08       10.09      0.64 o 
  -2  -3  12       16.46       13.86      0.71 o 
  -1  -3  12        0.01       -0.30      0.26 o 
   0  -3  12       61.12       54.82      0.78 o 
   1  -3  12       11.54       10.74      0.34 o 
   2  -3  12        9.57        8.36      0.37 o 
   3  -3  12        3.15        2.36      0.25 o 
   4  -3  12        4.04        3.17      0.29 o 
   5  -3  12       18.30       17.43      0.80 o 
   6  -3  12        1.01        1.81      0.31 o 
   7  -3  12        0.47       -0.23      0.58 o 
  -6  -2  12        1.96        1.81      0.33 o 
  -5  -2  12        7.58        8.47      0.50 o 
  -4  -2  12       18.86       18.91      0.89 o 
  -3  -2  12       12.90       13.48      1.24 o 
  -2  -2  12       17.90       15.49      0.61 o 
  -1  -2  12      157.21      154.64      1.54 o 
   0  -2  12      110.51      108.16      1.19 o 
   1  -2  12       19.17       15.44      0.38 o 
   2  -2  12        0.17        0.03      0.18 o 
   3  -2  12        0.10        0.00      0.17 o 
   4  -2  12        4.94        3.90      0.26 o 
   5  -2  12        7.02        6.22      0.37 o 
   6  -2  12        0.00        0.03      0.19 o 
   7  -2  12        0.29        0.41      0.31 o 
   8  -2  12        0.72        0.24      0.34 o 
  -6  -1  12        0.78        0.50      0.41 o 
  -5  -1  12        0.15        0.27      0.33 o 
  -4  -1  12        1.74        1.90      0.32 o 
  -3  -1  12        5.94        6.47      0.50 o 
  -2  -1  12      189.65      185.18      2.58 o 
  -1  -1  12      147.54      142.39      1.48 o 
   0  -1  12        0.05        0.04      0.19 o 
   1  -1  12       29.94       29.88      0.50 o 
   2  -1  12       67.38       65.22      0.89 o 
   3  -1  12        5.02        4.20      0.26 o 
   4  -1  12        0.59        0.60      0.18 o 
   5  -1  12        2.15        2.37      0.30 o 
   6  -1  12        0.80        0.79      0.27 o 
   7  -1  12        0.78        0.54      0.29 o 
   8  -1  12        2.58        2.98      0.41 o 
  -6   0  12        0.11        0.01      0.26 o 
  -5   0  12        2.12        2.07      0.31 o 
  -4   0  12        0.09       -0.02      0.24 o 
  -3   0  12       12.86       14.25      0.56 o 
  -2   0  12      179.52      185.91      1.97 o 
  -1   0  12       44.38       43.90      0.72 o 
   0   0  12      115.62      115.12      1.27 o 
   1   0  12      192.41      189.53      1.54 o 
   2   0  12      133.77      129.81      1.29 o 
   3   0  12       17.91       17.68      0.45 o 
   4   0  12        3.57        3.58      0.19 o 
   5   0  12        9.59        9.33      0.36 o 
   6   0  12        0.49        0.68      0.25 o 
   7   0  12        0.54        0.58      0.32 o 
   8   0  12        0.25        0.29      0.45 o 
  -6   1  12        0.90        0.62      0.41 o 
  -5   1  12        0.63        0.31      0.49 o 
  -4   1  12        0.36        0.26      0.25 o 
  -3   1  12        4.09        3.84      0.31 o 
  -2   1  12        6.17        6.45      0.38 o 
  -1   1  12       60.77       57.59      0.71 o 
   0   1  12       14.90       13.30      0.34 o 
   1   1  12      147.52      145.73      1.51 o 
   2   1  12      100.35      101.17      1.08 o 
   3   1  12        0.34        0.65      0.16 o 
   4   1  12        3.76        4.09      0.26 o 
   5   1  12        7.20        7.68      0.36 o 
   6   1  12       22.35       22.50      0.67 o 
   7   1  12        6.25        5.74      0.55 o 
   8   1  12        0.58        0.71      0.38 o 
  -6   2  12        0.67        0.65      0.48 o 
  -5   2  12        0.72        0.69      0.40 o 
  -4   2  12        3.63        4.58      0.54 o 
  -3   2  12        3.10        3.19      0.34 o 
  -2   2  12        7.73        6.90      0.28 o 
  -1   2  12        3.23        3.65      0.24 o 
   0   2  12       22.01       18.72      0.40 o 
   1   2  12        7.61        4.22      0.28 o 
   2   2  12        1.73        1.99      0.21 o 
   3   2  12        0.25       -0.06      0.14 o 
   4   2  12        4.47        3.80      0.25 o 
   5   2  12        6.35        5.80      0.30 o 
   6   2  12        2.15        2.70      0.31 o 
   7   2  12        0.00        0.02      0.30 o 
   8   2  12        0.84        0.99      0.38 o 
   9   2  12        2.65        3.14      0.49 o 
  -5   3  12        0.13       -0.05      0.40 o 
  -4   3  12        0.47        0.03      0.32 o 
  -3   3  12        0.56        0.77      0.34 o 
  -2   3  12       47.49       44.62      0.92 o 
  -1   3  12       42.33       37.55      0.57 o 
   0   3  12       95.25       78.49      0.99 o 
   1   3  12       25.60       22.66      0.52 o 
   2   3  12        5.94        6.81      0.31 o 
   3   3  12       45.57       38.43      0.55 o 
   4   3  12       28.29       26.98      0.52 o 
   5   3  12        4.02        4.82      0.37 o 
   6   3  12        0.09       -0.07      0.33 o 
   7   3  12        0.45        0.17      0.30 o 
   8   3  12        1.39        1.22      0.41 o 
   9   3  12        0.21        0.18      0.38 o 
  -5   4  12        1.02        1.89      0.50 o 
  -4   4  12        6.84        8.13      0.56 o 
  -3   4  12        5.45        6.53      0.50 o 
  -2   4  12       24.17       21.83      0.75 o 
  -1   4  12       40.60       34.33      0.77 o 
   0   4  12        0.05       -0.08      0.18 o 
   1   4  12       11.07        9.31      0.38 o 
   2   4  12       13.45       10.03      0.46 o 
   3   4  12       16.27       12.76      0.40 o 
   4   4  12       21.33       18.53      0.98 o 
   5   4  12        4.70        4.55      0.40 o 
   6   4  12        4.58        3.67      0.37 o 
   7   4  12        1.15        0.47      0.50 o 
   8   4  12        0.48        0.56      0.37 o 
  -4   5  12        0.06        0.21      0.42 o 
  -3   5  12        0.99        0.06      0.48 o 
  -2   5  12        2.57        1.92      0.30 o 
  -1   5  12        0.21        0.52      0.26 o 
   0   5  12        4.12        2.63      0.27 o 
   1   5  12        0.91        0.17      0.20 o 
   2   5  12        0.06        0.29      0.18 o 
   3   5  12        0.08        0.04      0.18 o 
   4   5  12        1.60        1.54      0.22 o 
   5   5  12        0.03        0.04      0.24 o 
   6   5  12        4.36        3.99      0.53 o 
   7   5  12        0.41        0.90      0.58 o 
   8   5  12        0.80        0.25      0.37 o 
  -3   6  12        2.68        2.80      0.79 o 
  -2   6  12        0.92        1.48      0.39 o 
  -1   6  12        6.95        7.79      0.51 o 
   0   6  12       34.60       32.88      0.72 o 
   1   6  12        4.45        4.54      0.34 o 
   2   6  12       22.89       24.39      0.71 o 
   3   6  12        2.13        1.77      0.26 o 
   4   6  12       10.11       10.67      0.58 o 
   5   6  12        1.62        2.02      0.35 o 
   6   6  12        0.94        0.82      0.40 o 
   7   6  12        0.92        0.94      0.39 o 
   8   6  12        0.09       -0.29      0.61 o 
  -2   7  12        0.28        0.26      0.40 o 
  -1   7  12       28.64       27.66      1.06 o 
   0   7  12        1.55        1.56      0.29 o 
   1   7  12       12.40       14.42      0.77 o 
   2   7  12        1.36        2.26      0.51 o 
   3   7  12       18.57       17.84      0.72 o 
   4   7  12        0.56        0.13      0.29 o 
   5   7  12        2.82        2.98      0.40 o 
   6   7  12        0.40        0.48      0.41 o 
   7   7  12        0.34        0.01      0.36 o 
   0   8  12       23.93       24.69      0.66 o 
   1   8  12       15.80       16.20      0.70 o 
   2   8  12        3.24        3.76      0.47 o 
   3   8  12        0.10       -0.09      0.24 o 
   4   8  12        1.32        1.21      0.61 o 
   5   8  12        2.36        2.30      0.41 o 
   6   8  12        0.90        0.72      0.74 o 
   3   9  12        0.27        0.10      0.55 o 
  -3  -7  13        0.14        0.24      0.50 o 
  -2  -7  13        0.05        0.38      0.54 o 
  -1  -7  13        5.94        7.45      0.66 o 
   0  -7  13        0.30        0.60      0.52 o 
   1  -7  13        9.11        9.97      0.51 o 
   2  -7  13        0.76        0.13      0.28 o 
  -4  -6  13        0.95        0.46      0.43 o 
  -3  -6  13        0.51        0.90      0.52 o 
  -2  -6  13        0.73        0.51      0.43 o 
  -1  -6  13        0.02       -0.48      0.31 o 
   0  -6  13        1.71        2.06      0.46 o 
   1  -6  13        3.41        3.97      0.71 o 
   2  -6  13        0.06       -0.32      0.27 o 
   3  -6  13        0.72        0.42      0.32 o 
   4  -6  13        0.58        0.47      0.28 o 
  -5  -5  13        1.35        1.29      0.56 o 
  -4  -5  13        1.65        1.91      0.47 o 
  -3  -5  13        1.46        1.26      0.43 o 
  -2  -5  13        0.93        0.80      0.41 o 
  -1  -5  13        2.28        1.58      0.35 o 
   0  -5  13        0.40       -0.45      0.29 o 
   1  -5  13        0.03       -0.02      0.25 o 
   2  -5  13        1.00        0.75      0.30 o 
   3  -5  13        0.03       -0.16      0.20 o 
   4  -5  13        0.10        0.07      0.24 o 
   5  -5  13        4.46        5.76      0.48 o 
  -5  -4  13        0.82        1.00      0.47 o 
  -4  -4  13        6.92        5.51      0.57 o 
  -3  -4  13        0.08       -0.23      0.32 o 
  -2  -4  13       13.64       12.15      0.83 o 
  -1  -4  13       10.68       11.07      0.60 o 
   0  -4  13        0.84        0.77      0.31 o 
   1  -4  13        0.10        0.44      0.25 o 
   2  -4  13        5.00        3.25      0.28 o 
   3  -4  13       12.23       10.30      0.44 o 
   4  -4  13        3.63        4.50      0.34 o 
   5  -4  13        2.99        3.07      0.38 o 
   6  -4  13        0.02       -0.42      0.24 o 
  -6  -3  13        4.61        3.56      0.50 o 
  -5  -3  13        6.36        5.51      0.58 o 
  -4  -3  13        0.23        0.12      0.35 o 
  -3  -3  13       19.68       18.26      0.80 o 
  -2  -3  13       28.38       26.93      1.48 o 
  -1  -3  13       10.17       10.82      0.57 o 
   0  -3  13        1.00        0.89      0.23 o 
   1  -3  13        0.02        0.04      0.23 o 
   2  -3  13        3.25        2.53      0.26 o 
   3  -3  13       20.03       18.96      0.68 o 
   4  -3  13        0.09       -0.19      0.18 o 
   5  -3  13        2.42        2.64      0.39 o 
   6  -3  13        0.09       -0.06      0.20 o 
   7  -3  13        9.22       10.41      0.97 o 
  -6  -2  13        2.40        3.03      0.40 o 
  -5  -2  13        4.13        3.71      0.50 o 
  -4  -2  13       30.74       28.39      0.96 o 
  -3  -2  13       46.68       43.10      1.15 o 
  -2  -2  13        5.87        5.36      0.50 o 
  -1  -2  13       10.40        9.92      0.54 o 
   0  -2  13        3.89        2.94      0.26 o 
   1  -2  13        0.18        0.51      0.18 o 
   2  -2  13        3.71        5.22      0.41 o 
   3  -2  13       10.33        9.91      0.55 o 
   4  -2  13        0.06        0.07      0.16 o 
   5  -2  13        0.58        0.88      0.23 o 
   6  -2  13       10.18       11.95      0.60 o 
   7  -2  13        1.39        2.30      0.48 o 
  -6  -1  13        0.15        0.24      0.31 o 
  -5  -1  13        2.00        2.39      0.40 o 
  -4  -1  13       58.55       57.73      1.32 o 
  -3  -1  13        0.55        0.40      0.35 o 
  -2  -1  13       10.94       10.18      0.55 o 
  -1  -1  13       44.30       44.14      0.70 o 
   0  -1  13       41.15       38.69      0.66 o 
   1  -1  13        6.54        6.64      0.32 o 
   2  -1  13        1.26        1.08      0.21 o 
   3  -1  13        7.51        6.71      0.35 o 
   4  -1  13        4.63        5.40      0.26 o 
   5  -1  13        1.56        1.54      0.25 o 
   6  -1  13        0.72        0.88      0.30 o 
   7  -1  13        0.54        0.46      0.31 o 
   8  -1  13        2.68        3.20      0.43 o 
  -6   0  13        0.04        0.17      0.31 o 
  -5   0  13        1.04        1.22      0.34 o 
  -4   0  13        9.67        8.92      0.54 o 
  -3   0  13       33.30       34.32      0.91 o 
  -2   0  13        7.09        7.12      0.48 o 
  -1   0  13      100.68       98.27      1.18 o 
   0   0  13       99.37       98.99      1.11 o 
   1   0  13        0.09        0.23      0.24 o 
   2   0  13       17.12       20.05      0.52 o 
   3   0  13       33.82       34.66      0.61 o 
   4   0  13       23.75       24.21      0.49 o 
   5   0  13        6.91        6.32      0.33 o 
   6   0  13        0.64        0.34      0.28 o 
   7   0  13        7.61        7.82      0.53 o 
   8   0  13        0.59        0.58      0.32 o 
  -5   1  13        1.70        1.27      0.32 o 
  -4   1  13        2.25        2.37      0.48 o 
  -3   1  13        2.34        2.42      0.31 o 
  -2   1  13        1.88        1.40      0.28 o 
  -1   1  13       16.36       16.10      0.47 o 
   0   1  13       10.04        9.04      0.30 o 
   1   1  13        3.28        3.22      0.26 o 
   2   1  13        2.40        1.88      0.22 o 
   3   1  13        1.47        1.39      0.20 o 
   4   1  13        1.13        1.49      0.21 o 
   5   1  13        0.02        0.08      0.18 o 
   6   1  13        1.95        1.74      0.31 o 
   7   1  13        7.01        7.66      1.02 o 
   8   1  13        7.87       10.89      0.79 o 
  -5   2  13        1.04        1.22      0.40 o 
  -4   2  13       10.26       10.92      0.56 o 
  -3   2  13        7.34        7.62      0.42 o 
  -2   2  13       31.35       29.66      0.72 o 
  -1   2  13       14.55       13.91      0.40 o 
   0   2  13        2.43        2.70      0.23 o 
   1   2  13       14.73       13.85      0.43 o 
   2   2  13        6.76        6.30      0.33 o 
   3   2  13        0.03       -0.07      0.15 o 
   4   2  13        9.41       10.57      0.38 o 
   5   2  13        1.38        1.96      0.23 o 
   6   2  13        4.25        4.74      0.52 o 
   7   2  13        2.02        1.81      0.32 o 
   8   2  13        6.22        7.91      0.70 o 
  -5   3  13        0.14        0.51      0.80 o 
  -4   3  13       10.59       10.41      1.20 o 
  -3   3  13       16.44       16.30      0.76 o 
  -2   3  13        3.27        2.85      0.26 o 
  -1   3  13        0.01        0.00      0.18 o 
   0   3  13       16.78       15.21      0.44 o 
   1   3  13       12.85        9.63      0.49 o 
   2   3  13       35.02       32.48      0.65 o 
   3   3  13       10.43       11.12      0.59 o 
   4   3  13       13.68       13.00      0.41 o 
   5   3  13        0.90        0.62      0.17 o 
   6   3  13        0.01        0.10      0.24 o 
   7   3  13        0.05        0.08      0.32 o 
   8   3  13        0.32        0.69      0.42 o 
  -4   4  13        0.23        0.39      0.36 o 
  -3   4  13        1.99        1.26      0.41 o 
  -2   4  13        3.32        3.25      0.51 o 
  -1   4  13        0.17        0.33      0.24 o 
   0   4  13        9.93        8.20      0.37 o 
   1   4  13        0.65        0.71      0.21 o 
   2   4  13        1.49        1.77      0.35 o 
   3   4  13        1.29        0.81      0.21 o 
   4   4  13       11.29       11.12      0.42 o 
   5   4  13        1.98        2.28      0.37 o 
   6   4  13        0.48        0.23      0.38 o 
   7   4  13        0.12        0.17      0.37 o 
   8   4  13        3.52        3.59      0.57 o 
  -3   5  13        2.80        4.74      0.81 o 
  -2   5  13       14.38       16.82      0.59 o 
  -1   5  13        1.60        2.19      0.34 o 
   0   5  13       14.86       17.69      0.53 o 
   1   5  13        0.45        0.42      0.22 o 
   2   5  13        8.19        9.02      0.41 o 
   3   5  13        3.07        3.06      0.30 o 
   4   5  13        0.03        0.00      0.20 o 
   5   5  13        0.51        0.26      0.32 o 
   6   5  13        0.35       -0.28      0.24 o 
   7   5  13        0.22        0.27      0.38 o 
   8   5  13        8.97       10.23      0.82 o 
  -2   6  13        1.49        0.86      0.39 o 
  -1   6  13        1.57        2.36      0.39 o 
   0   6  13        6.72        7.93      0.46 o 
   1   6  13       14.62       13.80      0.51 o 
   2   6  13        1.69        2.30      0.33 o 
   3   6  13        0.92        0.53      0.24 o 
   4   6  13        2.00        2.40      0.29 o 
   5   6  13        0.73       -0.01      0.28 o 
   6   6  13        0.06       -0.47      0.27 o 
   7   6  13        0.25        0.22      0.38 o 
  -1   7  13        8.48        9.53      0.59 o 
   0   7  13        1.05        0.92      0.27 o 
   1   7  13        3.92        3.65      0.34 o 
   2   7  13        5.98        6.54      0.47 o 
   3   7  13        1.38        1.66      0.29 o 
   4   7  13        2.01        1.76      0.60 o 
   5   7  13        0.60        0.21      0.31 o 
   6   7  13        0.28        0.35      0.33 o 
   1   8  13        0.14       -0.11      0.30 o 
   2   8  13        6.97        5.98      0.48 o 
   3   8  13        0.49        0.52      0.29 o 
   4   8  13       18.92       20.69      0.99 o 
   5   8  13        0.76        0.85      0.43 o 
  -3  -6  14        0.14       -0.66      0.51 o 
  -2  -6  14        0.29       -0.38      0.44 o 
  -1  -6  14        0.62        0.94      0.40 o 
   0  -6  14        0.02        0.25      0.52 o 
   1  -6  14        0.09       -0.50      0.25 o 
   2  -6  14        0.07        0.01      0.31 o 
   3  -6  14        5.14        8.21      0.56 o 
  -4  -5  14        2.42        2.25      0.51 o 
  -3  -5  14        2.25        2.01      0.60 o 
  -2  -5  14        0.10        0.11      0.39 o 
  -1  -5  14        0.70        1.03      0.37 o 
   0  -5  14        2.66        2.83      0.82 o 
   1  -5  14        1.47        0.62      0.29 o 
   2  -5  14        4.21        5.18      0.44 o 
   3  -5  14        8.20       11.23      0.44 o 
   4  -5  14        2.22        2.81      0.38 o 
  -4  -4  14        4.46        3.96      0.65 o 
  -3  -4  14        5.28        5.42      1.07 o 
  -2  -4  14        0.03       -0.27      0.35 o 
  -1  -4  14        1.03        0.77      0.35 o 
   0  -4  14        2.71        3.49      0.68 o 
   1  -4  14       13.78       12.67      0.56 o 
   2  -4  14        0.23        0.26      0.27 o 
   3  -4  14        1.34        1.34      0.26 o 
   4  -4  14        1.83        1.49      0.29 o 
   5  -4  14       16.69       20.25      0.83 o 
  -5  -3  14        6.40        5.31      0.58 o 
  -4  -3  14        1.93        0.81      0.79 o 
  -3  -3  14        3.47        3.60      0.53 o 
  -2  -3  14        0.04       -0.17      0.35 o 
  -1  -3  14        0.36        0.28      0.30 o 
   0  -3  14        2.07        2.40      0.34 o 
   1  -3  14       16.20       15.39      0.75 o 
   2  -3  14        1.21        1.22      0.23 o 
   3  -3  14        0.61        0.35      0.22 o 
   4  -3  14        6.68        6.18      0.37 o 
   5  -3  14        5.66        8.13      0.51 o 
   6  -3  14        9.13       12.93      0.58 o 
  -5  -2  14        0.24        0.69      0.39 o 
  -4  -2  14        0.20       -0.12      0.39 o 
  -3  -2  14        5.06        5.07      0.82 o 
  -2  -2  14        3.20        2.54      0.39 o 
  -1  -2  14        0.32        0.55      0.30 o 
   0  -2  14        0.54        1.08      0.22 o 
   1  -2  14        0.27        0.37      0.24 o 
   2  -2  14        5.19        6.12      0.34 o 
   3  -2  14        3.66        3.84      0.30 o 
   4  -2  14        5.64        6.48      0.32 o 
   5  -2  14        0.00       -0.47      0.24 o 
   6  -2  14       14.25       16.87      0.55 o 
   7  -2  14        0.48        0.77      0.42 o 
  -5  -1  14        6.89        7.50      0.68 o 
  -4  -1  14        0.76        0.48      0.39 o 
  -3  -1  14       30.44       28.15      0.98 o 
  -2  -1  14       32.25       34.69      1.12 o 
  -1  -1  14        0.18       -0.12      0.39 o 
   0  -1  14        6.81        7.18      0.35 o 
   1  -1  14       23.02       21.43      0.51 o 
   2  -1  14        5.05        4.78      0.32 o 
   3  -1  14        0.97        0.86      0.21 o 
   4  -1  14        0.35        0.57      0.19 o 
   5  -1  14       13.46       13.75      0.59 o 
   6  -1  14        0.43        0.64      0.24 o 
   7  -1  14        3.71        5.13      0.58 o 
  -5   0  14        3.84        3.25      0.44 o 
  -4   0  14        0.09        0.20      0.30 o 
  -3   0  14       13.06       13.57      0.66 o 
  -2   0  14       15.17       14.21      0.93 o 
  -1   0  14        5.07        6.16      0.34 o 
   0   0  14        0.11        0.32      0.20 o 
   1   0  14        3.75        4.15      0.38 o 
   2   0  14        0.09       -0.06      0.19 o 
   3   0  14        0.13        0.05      0.20 o 
   4   0  14        0.42        0.55      0.21 o 
   5   0  14       14.54       15.97      0.86 o 
   6   0  14       15.43       17.43      0.80 o 
   7   0  14        6.56        6.27      0.51 o 
  -5   1  14        0.13        0.11      0.45 o 
  -4   1  14        4.46        4.32      0.51 o 
  -3   1  14        4.69        4.89      0.40 o 
  -2   1  14        0.01       -0.21      0.24 o 
  -1   1  14        0.21        0.59      0.21 o 
   0   1  14        0.00       -0.20      0.22 o 
   1   1  14        0.27        0.14      0.19 o 
   2   1  14       20.64       23.33      0.72 o 
   3   1  14        1.31        1.21      0.21 o 
   4   1  14        7.10        6.50      0.37 o 
   5   1  14        5.81        6.30      0.37 o 
   6   1  14       26.13       29.62      1.37 o 
   7   1  14        0.06       -0.05      0.33 o 
   8   1  14        1.99        2.77      0.42 o 
  -4   2  14        1.80        1.24      0.33 o 
  -3   2  14        0.78        0.35      0.28 o 
  -2   2  14        6.50        6.18      0.43 o 
  -1   2  14        1.77        1.36      0.23 o 
   0   2  14       14.23       14.28      0.55 o 
   1   2  14        3.82        3.64      0.28 o 
   2   2  14        8.50        8.10      0.38 o 
   3   2  14        2.06        1.84      0.29 o 
   4   2  14        1.35        1.23      0.23 o 
   5   2  14        2.89        2.48      0.26 o 
   6   2  14        1.90        2.31      0.33 o 
   7   2  14        0.14       -0.16      0.27 o 
   8   2  14        0.08        0.14      0.38 o 
  -4   3  14        0.84        1.14      0.31 o 
  -3   3  14        0.19        0.64      0.28 o 
  -2   3  14       15.79       14.76      0.62 o 
  -1   3  14        1.61        0.79      0.27 o 
   0   3  14        0.03        0.38      0.25 o 
   1   3  14        2.28        1.58      0.25 o 
   2   3  14        5.94        5.51      0.42 o 
   3   3  14        9.88       11.29      0.39 o 
   4   3  14        0.09        0.42      0.24 o 
   5   3  14        0.76        0.58      0.20 o 
   6   3  14        3.86        5.06      0.43 o 
   7   3  14       12.20       12.39      0.72 o 
   8   3  14        0.09        0.33      0.43 o 
  -3   4  14        0.44        0.41      0.55 o 
  -2   4  14        0.56        1.07      0.42 o 
  -1   4  14        0.30        0.42      0.28 o 
   0   4  14        0.33        0.36      0.20 o 
   1   4  14        2.04        1.43      0.24 o 
   2   4  14        4.12        4.67      0.32 o 
   3   4  14        0.43        0.67      0.22 o 
   4   4  14        0.19        0.19      0.21 o 
   5   4  14        1.69        0.64      0.42 o 
   6   4  14       23.45       25.59      1.52 o 
   7   4  14        0.27        0.40      0.31 o 
  -3   5  14        0.04        0.86      0.73 o 
  -2   5  14        5.53        6.91      0.55 o 
  -1   5  14        3.80        3.82      0.42 o 
   0   5  14        4.67        4.58      0.34 o 
   1   5  14        0.32       -0.02      0.22 o 
   2   5  14        5.01        5.09      0.44 o 
   3   5  14        0.01       -0.39      0.23 o 
   4   5  14        0.82        0.59      0.23 o 
   5   5  14        0.02        0.15      0.28 o 
   6   5  14        6.21        7.34      0.55 o 
   7   5  14       10.71        9.82      0.83 o 
  -1   6  14        5.66        5.41      0.48 o 
   0   6  14        2.06        2.05      0.43 o 
   1   6  14        0.06        0.48      0.24 o 
   2   6  14        7.20        4.63      0.42 o 
   3   6  14        0.86        0.21      0.27 o 
   4   6  14        0.14        0.31      0.25 o 
   5   6  14        0.21       -0.57      0.28 o 
   6   6  14        0.04        0.13      0.31 o 
   0   7  14        1.78        0.87      0.36 o 
   1   7  14        0.12        0.05      0.25 o 
   2   7  14        9.14       10.10      0.57 o 
   3   7  14        0.36       -0.04      0.27 o 
   4   7  14        2.90        4.35      0.59 o 
   5   7  14        1.50        1.20      0.46 o 
  -1  -6  15        0.03       -0.56      0.37 o 
   0  -6  15        1.41        1.73      0.66 o 
   1  -6  15        7.38        9.71      0.96 o 
  -3  -5  15        0.93        0.69      1.06 o 
  -2  -5  15        1.36        0.91      0.47 o 
  -1  -5  15        2.49        1.83      0.55 o 
   0  -5  15        1.09        1.70      0.60 o 
   1  -5  15        0.13       -0.19      0.44 o 
   2  -5  15        0.27       -0.23      0.30 o 
   3  -5  15       12.51       14.69      1.00 o 
  -3  -4  15        0.07       -0.04      0.39 o 
  -2  -4  15        0.05        0.12      0.69 o 
  -1  -4  15        7.69        7.77      0.57 o 
   0  -4  15        0.86        0.93      0.56 o 
   1  -4  15        1.70        1.45      0.31 o 
   2  -4  15        0.47        0.14      0.34 o 
   3  -4  15       11.15       12.91      0.51 o 
   4  -4  15        3.08        5.18      0.39 o 
  -4  -3  15        0.15        0.30      0.89 o 
  -3  -3  15        0.01       -0.11      0.38 o 
  -2  -3  15        0.93        1.07      0.36 o 
  -1  -3  15        4.85        5.42      0.66 o 
   0  -3  15        0.16        0.51      0.26 o 
   1  -3  15        0.25        0.09      0.25 o 
   2  -3  15        3.71        3.84      0.39 o 
   3  -3  15        1.91        2.15      0.35 o 
   4  -3  15       24.40       28.42      0.67 o 
   5  -3  15        2.62        2.79      0.38 o 
  -4  -2  15        4.54        4.68      0.58 o 
  -3  -2  15        0.10        0.04      0.35 o 
  -2  -2  15        0.14       -0.22      0.30 o 
  -1  -2  15        1.48        1.50      0.36 o 
   0  -2  15        0.06        0.43      0.24 o 
   1  -2  15        0.00       -0.35      0.24 o 
   2  -2  15        2.93        3.91      0.30 o 
   3  -2  15       11.73       13.86      0.49 o 
   4  -2  15        9.98       11.38      0.40 o 
   5  -2  15        0.77        1.27      0.31 o 
   6  -2  15       12.90       17.54      0.62 o 
  -4  -1  15        7.17        6.24      0.69 o 
  -3  -1  15        2.62        3.59      0.63 o 
  -2  -1  15        0.27        0.47      0.32 o 
  -1  -1  15        5.69        6.60      0.49 o 
   0  -1  15        0.60        0.75      0.24 o 
   1  -1  15        0.62        0.47      0.26 o 
   2  -1  15        0.77        0.95      0.23 o 
   3  -1  15       21.46       24.70      0.60 o 
   4  -1  15        7.32        7.16      0.33 o 
   5  -1  15       10.56       11.29      0.77 o 
   6  -1  15        3.73        3.49      0.32 o 
  -4   0  15        0.98        0.42      0.34 o 
  -3   0  15        1.06        0.35      0.38 o 
  -2   0  15        0.28        0.20      0.30 o 
  -1   0  15        0.12       -0.24      0.29 o 
   0   0  15        8.20        9.65      0.47 o 
   1   0  15        0.12        0.06      0.18 o 
   2   0  15        3.28        3.47      0.29 o 
   3   0  15        9.77        9.51      0.42 o 
   4   0  15       38.93       43.80      0.91 o 
   5   0  15        0.09        0.09      0.22 o 
   6   0  15        1.56        2.83      0.44 o 
   7   0  15        1.88        0.56      0.50 o 
  -4   1  15        0.89        0.68      0.37 o 
  -3   1  15        0.09       -0.19      0.28 o 
  -2   1  15        1.13        1.05      0.36 o 
  -1   1  15        0.39        0.15      0.20 o 
   0   1  15        0.43        0.61      0.26 o 
   1   1  15        1.62        1.75      0.24 o 
   2   1  15        3.24        3.38      0.29 o 
   3   1  15       11.18       10.69      0.43 o 
   4   1  15       10.22       12.17      0.59 o 
   5   1  15        0.50        0.75      0.24 o 
   6   1  15        0.74        0.85      0.36 o 
   7   1  15        8.74        9.95      1.06 o 
  -4   2  15        5.89        5.62      0.54 o 
  -3   2  15        0.41        0.59      0.31 o 
  -2   2  15        0.62        0.42      0.32 o 
  -1   2  15        0.64        0.40      0.24 o 
   0   2  15        0.41        0.06      0.39 o 
   1   2  15        6.97        7.88      0.38 o 
   2   2  15        2.17        3.33      0.29 o 
   3   2  15        0.00        0.04      0.19 o 
   4   2  15        2.88        3.19      0.30 o 
   5   2  15       30.06       32.05      0.76 o 
   6   2  15        4.26        4.62      0.83 o 
   7   2  15        0.43        0.35      0.31 o 
  -3   3  15        0.56        0.54      0.32 o 
  -2   3  15        0.31        0.43      0.55 o 
  -1   3  15        0.42        0.13      0.42 o 
   0   3  15        7.23        6.85      0.45 o 
   1   3  15        1.75        2.12      0.26 o 
   2   3  15        0.00        0.22      0.21 o 
   3   3  15        3.34        2.35      0.29 o 
   4   3  15       27.52       30.30      0.68 o 
   5   3  15        2.43        3.30      0.36 o 
   6   3  15        6.42        6.50      0.63 o 
   7   3  15        2.58        2.07      0.43 o 
  -2   4  15        0.67        1.20      0.61 o 
  -1   4  15        0.43        0.16      0.34 o 
   0   4  15        1.79        1.68      0.33 o 
   1   4  15        0.91        0.74      0.26 o 
   2   4  15        3.81        4.76      0.40 o 
   3   4  15        0.05        0.60      0.27 o 
   4   4  15       12.80       14.71      0.55 o 
   5   4  15       19.40       23.64      1.18 o 
   6   4  15        2.21        1.98      0.40 o 
   7   4  15        4.63        4.74      0.50 o 
  -2   5  15        0.00       -0.12      0.58 o 
  -1   5  15        0.04       -0.44      0.30 o 
   0   5  15        1.87        1.03      0.33 o 
   1   5  15        0.01       -0.20      0.22 o 
   2   5  15        0.01       -0.34      0.26 o 
   3   5  15        0.00       -0.08      0.38 o 
   4   5  15        0.76        0.70      0.25 o 
   5   5  15        8.85       10.78      0.79 o 
   6   5  15        2.85        2.83      0.43 o 
   0   6  15        0.71        0.82      0.35 o 
   1   6  15        1.60        0.38      0.26 o 
   2   6  15        0.51        0.60      0.31 o 
   3   6  15        0.42        0.58      0.29 o 
   4   6  15        9.09        9.15      0.47 o 
   5   6  15        0.08       -0.31      0.38 o 
   6   6  15       20.92       24.41      1.08 o 
   2   7  15        9.69        9.87      0.59 o 
   3   7  15       12.01       13.43      0.64 o 
   4   7  15       44.39       49.76      1.68 o 
   0  -5  16        0.00       -0.50      0.67 o 
   1  -5  16        9.01        9.95      0.77 o 
  -2  -4  16        0.18        0.21      0.41 o 
  -1  -4  16        0.19        0.72      0.46 o 
   0  -4  16        0.26       -0.36      0.76 o 
   1  -4  16        4.59        3.73      0.40 o 
   2  -4  16       15.51       20.04      0.73 o 
   3  -4  16        2.35        2.63      0.40 o 
  -3  -3  16        0.35        1.05      0.45 o 
  -2  -3  16        0.00        0.47      0.39 o 
  -1  -3  16        0.05        0.02      0.49 o 
   0  -3  16        1.55        1.36      0.60 o 
   1  -3  16        3.13        2.99      0.38 o 
   2  -3  16       17.60       21.30      0.72 o 
   3  -3  16        0.01        0.16      0.25 o 
   4  -3  16       11.56       15.72      0.56 o 
  -3  -2  16        0.82        1.00      0.46 o 
  -2  -2  16        0.17        0.11      0.38 o 
  -1  -2  16        0.11        0.38      0.34 o 
   0  -2  16        1.76        1.93      0.43 o 
   1  -2  16       15.29       17.41      0.78 o 
   2  -2  16        0.10        0.04      0.31 o 
   3  -2  16        4.74        6.07      0.38 o 
   4  -2  16        5.72        7.35      0.41 o 
   5  -2  16        0.11       -0.19      0.34 o 
  -3  -1  16        0.38        0.77      0.43 o 
  -2  -1  16        0.46        0.37      0.52 o 
  -1  -1  16        0.02        0.16      0.42 o 
   0  -1  16        0.14        0.26      0.26 o 
   1  -1  16       10.23       10.07      0.53 o 
   2  -1  16       17.04       17.48      0.71 o 
   3  -1  16        0.35       -0.42      0.21 o 
   4  -1  16        0.39        0.52      0.31 o 
   5  -1  16        1.91        1.11      0.30 o 
   6  -1  16        0.09        0.33      0.27 o 
  -3   0  16        0.06       -0.42      0.32 o 
  -2   0  16        0.04        0.15      0.33 o 
  -1   0  16        0.26       -0.24      0.30 o 
   0   0  16        3.15        4.25      0.59 o 
   1   0  16       13.99       14.22      0.70 o 
   2   0  16       15.53       17.00      0.52 o 
   3   0  16        2.77        2.84      0.30 o 
   4   0  16        1.05        0.14      0.48 o 
   5   0  16       19.47       21.25      0.79 o 
   6   0  16        0.40        0.63      0.37 o 
  -3   1  16        0.05       -0.08      0.33 o 
  -2   1  16        0.00       -0.53      0.32 o 
  -1   1  16        2.02        1.56      0.59 o 
   0   1  16        4.38        4.76      0.53 o 
   1   1  16        2.36        2.52      0.34 o 
   2   1  16        3.93        5.34      0.35 o 
   3   1  16       23.33       24.84      0.62 o 
   4   1  16       15.71       16.73      0.61 o 
   5   1  16        0.56        0.64      0.27 o 
   6   1  16        5.77        5.48      0.56 o 
  -3   2  16        0.01       -0.35      0.29 o 
  -2   2  16        2.34        2.16      0.68 o 
  -1   2  16        0.66        0.58      0.57 o 
   0   2  16        0.15       -0.19      0.43 o 
   1   2  16        1.07        0.98      0.32 o 
   2   2  16       16.31       19.20      0.55 o 
   3   2  16       16.15       18.13      0.52 o 
   4   2  16        3.09        2.60      0.34 o 
   5   2  16        7.74        9.26      0.46 o 
   6   2  16        3.88        3.65      0.69 o 
  -2   3  16        0.04        0.53      0.59 o 
  -1   3  16        0.42        0.22      0.27 o 
   0   3  16        4.05        5.90      0.44 o 
   1   3  16        0.03       -0.29      0.20 o 
   2   3  16       15.73       17.81      0.74 o 
   3   3  16       16.12       19.74      0.54 o 
   4   3  16        4.40        5.03      0.40 o 
   5   3  16        4.40        3.95      0.33 o 
   6   3  16        3.16        3.82      0.56 o 
  -1   4  16        0.65        0.55      0.33 o 
   0   4  16        0.69        0.89      0.32 o 
   1   4  16        0.72        1.20      0.26 o 
   2   4  16        0.17        0.18      0.24 o 
   3   4  16       16.99       20.18      0.71 o 
   4   4  16        2.77        2.96      0.37 o 
   5   4  16       14.52       15.37      1.26 o 
   6   4  16        1.03        0.82      0.43 o 
   0   5  16        0.02       -0.35      0.32 o 
   1   5  16        0.80        0.64      0.26 o 
   2   5  16        5.07        5.21      0.56 o 
   3   5  16        4.57        3.90      0.42 o 
   4   5  16       26.40       31.09      0.84 o 
   5   5  16       20.70       23.99      1.25 o 
   1   6  16        8.14        7.80      0.45 o 
   2   6  16       32.51       34.99      0.93 o 
   3   6  16       31.25       32.54      0.92 o 
   4   6  16       39.13       42.12      0.98 o 
  -1  -3  17        4.47        4.85      0.78 o 
   0  -3  17        0.83        0.36      0.58 o 
   1  -3  17        0.88        1.25      0.55 o 
   2  -3  17        3.22        4.58      0.98 o 
   3  -3  17        0.97        0.66      0.33 o 
  -2  -2  17        0.05       -0.25      0.44 o 
  -1  -2  17        5.16        5.50      0.80 o 
   0  -2  17        2.13        1.86      1.00 o 
   1  -2  17        0.05       -0.18      0.34 o 
   2  -2  17        0.05       -0.42      0.44 o 
   3  -2  17        0.53        0.54      0.25 o 
   4  -2  17        0.00       -0.52      0.26 o 
  -2  -1  17        1.44        1.53      0.66 o 
  -1  -1  17        7.84        8.69      1.08 o 
   0  -1  17        6.12        6.35      0.42 o 
   1  -1  17        2.89        3.73      0.40 o 
   2  -1  17        0.27       -0.31      0.54 o 
   3  -1  17       16.39       17.28      0.55 o 
   4  -1  17        0.03       -0.19      0.26 o 
   5  -1  17        0.38        0.37      0.29 o 
  -2   0  17        3.54        3.83      0.48 o 
  -1   0  17        4.17        4.97      1.07 o 
   0   0  17        3.82        4.17      0.39 o 
   1   0  17        4.52        4.46      0.42 o 
   2   0  17       16.32       18.26      0.54 o 
   3   0  17        6.22        7.51      0.41 o 
   4   0  17        4.87        4.45      0.41 o 
   5   0  17        0.77        0.19      0.27 o 
  -2   1  17        0.56       -0.13      0.57 o 
  -1   1  17        0.03        0.07      0.63 o 
   0   1  17        6.90        7.12      0.47 o 
   1   1  17       19.05       21.21      0.70 o 
   2   1  17        0.10        0.15      0.23 o 
   3   1  17        5.01        5.77      0.40 o 
   4   1  17        2.43        2.25      0.39 o 
   5   1  17        1.62        1.61      0.32 o 
  -2   2  17        1.42        1.52      0.69 o 
  -1   2  17        0.27       -0.75      1.01 o 
   0   2  17       11.58       13.73      0.70 o 
   1   2  17        3.84        4.33      0.43 o 
   2   2  17        4.88        5.69      0.37 o 
   3   2  17        0.86       -0.10      0.23 o 
   4   2  17        2.22        2.23      0.38 o 
   5   2  17        0.23       -0.04      0.26 o 
  -1   3  17        0.39        0.47      0.59 o 
   0   3  17        0.02        0.01      0.30 o 
   1   3  17       19.85       22.78      0.74 o 
   2   3  17        0.53        0.73      0.26 o 
   3   3  17       10.60       11.30      0.57 o 
   4   3  17        3.03        2.06      0.38 o 
   5   3  17        2.19        1.99      0.34 o 
   0   4  17        6.14        6.16      0.49 o 
   1   4  17        9.85       11.17      0.62 o 
   2   4  17       16.97       20.48      0.62 o 
   3   4  17       26.10       29.79      0.86 o 
   4   4  17        0.20        0.08      0.30 o 
   5   4  17        1.38        1.44      0.58 o 
   2   5  17       52.45       55.99      1.18 o 
   3   5  17       18.20       21.89      0.91 o 
   1  -2  18        5.17        5.71      0.45 o 
   2  -2  18        0.01       -0.05      0.42 o 
   0  -1  18        5.59        6.69      1.00 o 
   1  -1  18        6.49        6.64      0.74 o 
   2  -1  18        3.14        3.30      0.49 o 
   3  -1  18        0.00        0.49      0.31 o 
   0   0  18        2.39        2.86      0.35 o 
   1   0  18        0.31        0.30      0.35 o 
   2   0  18        1.59        0.80      0.44 o 
   3   0  18        0.10       -0.19      0.23 o 
   4   0  18        0.22       -0.06      0.47 o 
   0   1  18        1.24        1.06      0.41 o 
   1   1  18        0.01       -0.12      0.30 o 
   2   1  18        0.48        0.44      0.61 o 
   3   1  18        0.68        0.85      0.27 o 
   4   1  18        0.10       -0.52      0.26 o 
   0   2  18        0.08        0.37      0.38 o 
   1   2  18        2.74        1.57      0.38 o 
   2   2  18        3.10        3.20      0.40 o 
   3   2  18        1.07        0.29      0.30 o 
   4   2  18        3.25        3.50      0.49 o 
   1   3  18       14.11       16.97      0.69 o 
   2   3  18        0.17       -0.47      0.25 o 
   3   3  18        4.38        4.58      0.55 o 
                                                 
